# Supplementary material for: Effect of CCL5 expression in the recruitment of immune cells in triple negative breast cancer
Source: Sci Rep. 2018 Mar 20;8:4899. doi: 10.1038/s41598-018-23099-7 (PMC5861063; doi:10.1038/s41598-018-23099-7)
Supplement: Supplementary file 2 — Supplementary data S1 [file 41598_2018_23099_MOESM2_ESM.xlsx]

## Sheet: datasets
Supplementary Table. CIBERSORT-inferred fractions of tumor-associated leukocytes across 5 TNBC datasets.
CIBERSORT was applied to all Affymetrix data sets to infer relative RNA fractions from 22 leukocyte subsets in each cancer sample. Shown are the average fractions on a per-data set basis.
MEDIAN
Data set	Platform	No. samples shown (P<0.05)	Total samples analyzed	B cells naive	B cells memory	Plasma cells	T cells CD8	T cells CD4 naive	T cells CD4 memory RO unactivated	T cells CD4 memory RO activated	T cells follicular helper	T cells regulatory (Tregs)	T cells gamma delta	NK cells unstimulated	NK cells stimulated	Monocytes	Macrophages M0	Macrophages M1	Macrophages M2	Dendritic cells unstimulated	Dendritic cells stimulated	Mast cells unstimulated	Mast cells stimulated (IgE)	Eosinophils	Neutrophils
GSE25066 Low	HG-U133A	86	89	0.0375308	0.0588278	0.132819	0.0686762	0.0105826	0.047657	0.0250816	0.0653179	0.0193846	0.0193759	0.0379811	0.00399205	0.014602	0.122245	0.0807216	0.075468	0.0249167	0.00867233	0.0252305	0.0353301	0.00125564	0.0843337
GSE25066 High	HG-U133A	89	89	0.0219679	0.0578201	0.175423	0.118884	0.00938727	0.0160027	0.0306243	0.0627738	0.0136612	0.0352156	0.0239589	0.00690451	0.0169227	0.0737415	0.0904136	0.0765614	0.0193137	0.00654176	0.0105272	0.029047	0.00061585	0.103691
GSE58812 Low	HG-U133_Plus_2	45	54	0.00927553	0.0345121	0.187713	0.0156188	0.0120788	0.0343102	0.00702219	0.0750105	0.00280206	0.0374048	0.000766698	0.0245488	0.000147579	0.185666	0.105789	0.175393	0.00760287	0.0187713	0.0360816	0.0146529	0.00020585	0.0146287
GSE58812 High	HG-U133_Plus_2	52	53	0.0137563	0.0591471	0.18087	0.0453035	0.0126282	0.0288848	0.0410528	0.0787062	0.00481326	0.0649829	0.000376174	0.0305654	0	0.106659	0.138646	0.131208	0.00609597	0.006896	0.0382462	0.00109137	6.31173e-05	0.0100096
GSE76124 Low	HG-U133_Plus_2	85	99	0.0357932	0.0120209	0.134867	0.0846042	0.00628734	0.0312969	0.00240463	0.0709107	0.0185339	0.00378924	0.0120319	0.0292564	0.00705804	0.13963	0.0589161	0.243046	0.00320946	0.0237426	0.0481797	0.0218895	0	0.0125319
GSE76124 High	HG-U133_Plus_2	99	99	0.0221278	0.0203591	0.12616	0.108049	0.00720095	0.0181822	0.0215784	0.0719441	0.00840213	0.0355363	0.00368971	0.0433742	0.00410585	0.134569	0.105718	0.185417	0.00274436	0.0182583	0.0382383	0.0139251	0.000183057	0.010239
GSE21653 Low	HG-U133_Plus_2	37	43	0.0162567	0.0421512	0.207544	0.0888581	0.0166829	0.0413921	0.00017456	0.0530489	0.0156707	0.000110136	0.0160786	0.0177023	0.00508333	0.163329	0.0650039	0.180708	0.00192679	0.0108192	0.0213979	0.0266648	0	0.00939939
GSE21653 High	HG-U133_Plus_2	44	44	0.0315379	0.0292987	0.269744	0.116846	0.0194778	0.0374217	0.0138589	0.0373128	0.00905546	0.000790282	0.0300014	0.010372	0.00786653	0.0932436	0.0942384	0.155713	0.00152123	0.00709149	0.0171544	0.00975013	0	0.00770408
GSE19615 Low	HG-U133_Plus_2	11	14	0.0157076	0.126769	0.162862	0.0174789	0.0133784	0.0690324	0.00064529	0.0668068	0.00579841	0.0224341	0.026461	0.0177944	0.00358088	0.121244	0.0736444	0.137306	0.0185696	0.0107932	0.0520858	0.0169856	0	0.0206194	Low
GSE19615 High	HG-U133_Plus_2	14	14	0.0459369	0.0414762	0.247669	0.0764025	0.000838909	0.0945269	0.00673372	0.0376753	0.00183166	0.0468927	0.00112454	0.0325336	0.00165341	0.0353519	0.118833	0.115402	0.010189	0.00645495	0.0512797	0.0014608	0	0.0257349	High
TERTILES
Data set	Platform	No. samples shown (P<0.05)	Total samples analyzed	B cells naive	B cells memory	Plasma cells	T cells CD8	T cells CD4 naive	T cells CD4 memory RO unactivated	T cells CD4 memory RO activated	T cells follicular helper	T cells regulatory (Tregs)	T cells gamma delta	NK cells unstimulated	NK cells stimulated	Monocytes	Macrophages M0	Macrophages M1	Macrophages M2	Dendritic cells unstimulated	Dendritic cells stimulated	Mast cells unstimulated	Mast cells stimulated (IgE)	Eosinophils	Neutrophils
GSE25066 Low	HG-U133A	45	59	0.0383054	0.0632811	0.160672	0.0639073	0.0120095	0.0488746	0.019245	0.0552294	0.0192874	0.0149011	0.0332713	0.00463638	0.0145144	0.128296	0.0731615	0.0796793	0.0293235	0.0070353	0.0249735	0.0312418	0.000470752	0.0776822
GSE25066 High	HG-U133A	59	59	0.0236356	0.0531261	0.191734	0.134315	0.00883877	0.00808239	0.0352219	0.0681526	0.0102774	0.0426645	0.0180095	0.0086643	0.0114726	0.0598092	0.0939571	0.0767126	0.0194092	0.0093566	0.0108086	0.0188216	0.000553291	0.0963756
GSE58812 Low	HG-U133_Plus_2	20	35	0.00926136	0.0331911	0.205378	0.0104983	0.0138252	0.0278073	0.00127006	0.0704289	0.0041646	0.0299828	0.0014409	0.0188996	0.000117981	0.24069	0.0821073	0.159103	0.00729937	0.0318172	0.0178266	0.0199843	0.000454079	0.0144542
GSE58812 High	HG-U133_Plus_2	36	36	0.0135477	0.058469	0.180527	0.0576236	0.0136468	0.0207261	0.0501526	0.0808451	0.00635734	0.0685914	0.000510823	0.0335472	0	0.0922237	0.126613	0.128688	0.00729876	0.0093046	0.0397153	0.00124234	7.10977e-05	0.0102975
GSE76124 Low	HG-U133_Plus_2	41	66	0.0364516	0.0134999	0.128	0.08023	0.00806221	0.0182788	0.00258006	0.0635027	0.0236563	0.000609089	0.012799	0.0237663	0.00725861	0.146783	0.0499881	0.27568	0.00301068	0.0228004	0.0467568	0.0227713	0	0.013518
GSE76124 High	HG-U133_Plus_2	66	66	0.0229325	0.0217036	0.114571	0.116024	0.00571931	0.0192491	0.029705	0.0713819	0.00676864	0.0457004	0.00494738	0.0426009	0.00474669	0.12274	0.112804	0.174186	0.00144477	0.0214221	0.0331541	0.0170894	0.000235278	0.0108713
GSE21653 Low	HG-U133_Plus_2	23	29	0.0159071	0.0304879	0.20134	0.0807749	0.0156285	0.0435693	0	0.0554559	0.0163945	0	0.0149047	0.0212352	0.00529472	0.168684	0.0569889	0.201732	0.00207253	0.0119377	0.0209358	0.0266692	0	0.00999195
GSE21653 High	HG-U133_Plus_2	29	29	0.036396	0.0315861	0.253668	0.128257	0.0185292	0.0439799	0.0207103	0.0345829	0.00813704	0.00118337	0.0363689	0.00709176	0.00758283	0.0882827	0.10346	0.146524	0.000843696	0.00781151	0.00767273	0.00902903	0	0.00830424
GSE19615 Low	HG-U133_Plus_2	6	9	0.0165898	0.176674	0.0755164	0.0101066	0.0160135	0.0803986	0.00179035	0.065313	0.00965107	0.0120868	0.0441147	0.00648649	0.00245839	0.121213	0.0627808	0.16155	0.0294635	0.00924057	0.0652785	0.014463	0	0.0188117	Low
GSE19615 High	HG-U133_Plus_2	9	9	0.0638971	0.0191683	0.286743	0.0968601	0	0.106254	0.00871244	0.0270027	0.00273144	0.046026	0.000781358	0.0272626	0.00249429	0.029513	0.109299	0.0949469	0.0112021	0.00601111	0.0380517	0.00230489	0	0.0207382	High
QUARTILES
Data set	Platform	No. samples shown (P<0.05)	Total samples analyzed	B cells naive	B cells memory	Plasma cells	T cells CD8	T cells CD4 naive	T cells CD4 memory RO unactivated	T cells CD4 memory RO activated	T cells follicular helper	T cells regulatory (Tregs)	T cells gamma delta	NK cells unstimulated	NK cells stimulated	Monocytes	Macrophages M0	Macrophages M1	Macrophages M2	Dendritic cells unstimulated	Dendritic cells stimulated	Mast cells unstimulated	Mast cells stimulated (IgE)	Eosinophils	Neutrophils
GSE25066 Low	HG-U133A	41	44	0.0471688	0.0616581	0.149608	0.0457727	0.00697628	0.0702898	0.0245827	0.0511434	0.0240398	0.0245236	0.0432313	0.0024693	0.0125551	0.135195	0.0745371	0.0781854	0.0204496	0.00873494	0.0190046	0.0336895	0.00328228	0.0629084
GSE25066 High	HG-U133A	44	44	0.0180704	0.0597226	0.161769	0.139796	0.00568968	0.0132935	0.038538	0.0624422	0.0116698	0.0439185	0.0220989	0.010046	0.0133559	0.0683839	0.0969494	0.0704979	0.0165853	0.0100835	0.0104004	0.0173721	0.000955794	0.108357
GSE58812 Low	HG-U133_Plus_2	18	26	0.00748112	0.0430599	0.146155	0.0144906	0.0150535	0.0355743	0.000820032	0.0723868	0.00399984	0.0328242	0.0016921	0.0271552	0	0.261411	0.0709757	0.179042	0.0052867	0.0283629	0.0250239	0.0180978	0	0.0111114
GSE58812 High	HG-U133_Plus_2	27	27	0.0148956	0.0648644	0.184585	0.0651214	0.0154053	0.0142724	0.0581179	0.0814731	0.0061159	0.0705258	0.000866687	0.0329495	0	0.0860949	0.124027	0.114265	0.00871286	0.00734764	0.0379242	0.00113661	9.25368e-05	0.0112054
GSE76124 Low	HG-U133_Plus_2	28	49	0.0403652	0.0101505	0.132028	0.0791843	0.00461271	0.0158802	0.000868467	0.061551	0.0298743	0	0.0140985	0.025755	0.00666255	0.157149	0.0455064	0.265411	0.00252857	0.0223115	0.0477385	0.0237955	0	0.0145285
GSE76124 High	HG-U133_Plus_2	49	49	0.0256005	0.017971	0.118001	0.125057	0.00506839	0.0201907	0.0340238	0.0694254	0.00662998	0.0546336	0.0043047	0.042564	0.00487861	0.110964	0.117567	0.155536	0.00137237	0.0228826	0.0302681	0.0220345	0.000298985	0.0107255
GSE21653 Low	HG-U133_Plus_2	15	21	0.0170455	0.030318	0.206735	0.0762062	0.0236917	0.0360805	0	0.0536666	0.0178453	0	0.0094235	0.0236987	0.00196488	0.156127	0.0524814	0.2152	0.00257351	0.0155116	0.0235738	0.0262136	0	0.0116468
GSE21653 High	HG-U133_Plus_2	22	22	0.0340185	0.0349079	0.245907	0.131399	0.0139602	0.0443757	0.018152	0.0351439	0.00967392	0.00157376	0.0339617	0.00872033	0.00705499	0.0982122	0.106528	0.144063	0.0010965	0.00779362	0.00585043	0.00962539	0	0.00797918

## Sheet: Mann–Whitney U test
				Median					Tertiles				Quartiles
	Cells	Mann–Whitney U test					Mann–Whitney U test					Mann–Whitney U test
		GSE25066	GSE58812	GSE76124	GSE21653	GSE19615	GSE25066	GSE58812	GSE76124	GSE21653	GSE19615	GSE25066	GSE58812	GSE76124	GSE21653
	B cells naïve	0.037	0.109	0.017	0.227	0.107	0.224	0.252	0.055	0.124	0.026	0.009	0.242	0.055	0.225
	B cells memory	0.742	0.008	0.001	1	0.008	0.325	0.032	0.025	0.977	<0.001	0.965	0.11	0.033	0.772
	Plasma cells	0.008	0.896	0.618	0.021	0.12	0.116	0.452	0.534	0.099	<0.001	0.137	0.151	0.759	0.213
	T cells CD8	<0.001	<0.001	0.008	0.025	0.001	<0.001	<0.001	0.003	0.001	0.003	<0.001	<0.001	0.001	0.001
	T cells CD4 naïve	0.503	0.226	0.727	0.057	0.183	0.352	0.509	0.121	0.116	0.328	0.894	0.553	0.314	0.867
	T cells CD4 memory resting	<0.001	0.284	0.535	0.765	0.222	<0.001	0.362	0.157	0.911	0.607	<0.001	0.074	0.351	0.843
	T cells CD4 memory activated	0.045	<0.001	<0.001	<0.001	0.12	<0.001	<0.001	<0.001	<0.001	0.388	0.008	<0.001	<0.001	<0.001
	T cells follicular helper	0.76	0.623	0.789	0.053	0.075	0.116	0.161	0.423	0.042	0.181	0.15	0.473	0.485	0.135
	T cells regulatory (Tregs)	0.015	0.397	0.001	0.607	0.536	0.029	0.788	<0.001	0.36	0.272	0.002	0.433	<0.001	0.572
	T cells gamma delta	0.003	<0.001	<0.001	0.9	0.12	<0.001	<0.001	<0.001	0.203	0.066	0.004	<0.001	<0.001	0.658
	NK cells resting	0.002	0.799	<0.001	0.001	0.058	0.013	0.688	0.001	<0.001	0.012	0.002	0.573	0.001	<0.001
	NK cells activated	0.056	0.077	<0.001	0.06	0.12	0.154	0.002	<0.001	0.003	0.036	0.007	0.233	0.003	0.039
	Monocytes	0.111	0.126	0.04	0.015	0.647	0.549	0.18	0.112	0.051	0.955	0.577	1	0.13	0.08
	Macrophages M0	<0.001	0.006	0.767	0.037	0.029	<0.001	<0.001	0.601	0.018	0.066	0.001	<0.001	0.365	0.35
	Macrophages M1	0.118	0.007	<0.001	<0.001	0.058	0.022	0.005	<0.001	<0.001	0.224	0.023	0.003	<0.001	<0.001
	Macrophages M2	0.335	0.003	<0.001	0.127	0.572	0.445	0.097	<0.001	0.006	0.088	0.476	0.005	<0.001	0.003
	Dendritic cells resting	0.575	0.58	0.616	0.84	0.936	0.4	0.247	0.84	0.988	0.776	0.503	0.028	0.965	0.891
	Dendritic cells activated	0.663	0.211	0.704	0.832	0.767	0.155	0.163	0.486	0.385	0.456	0.273	0.077	0.192	0.963
	Mast cells resting	0.018	0.104	0.898	0.774	0.979	0.036	0.001	0.974	0.525	0.272	0.407	0.058	0.915	0.4
	Mast cells activated	0.036	<0.001	<0.001	0.005	0.018	0.071	<0.001	0.002	0.006	0.224	0.03	0.003	0.022	0.011
	Eosinophils	0.586	0.906	0.036	1	1	0.562	0.651	0.11	1	1	0.968	0.414	0.185	1
	Neutrophils	0.981	0.204	0.501	0.494	0.501	0.611	0.618	0.851	0.787	0.776	0.287	0.675	0.765	0.963
