# Supplementary material for: Effect of CCL5 expression in the recruitment of immune cells in triple negative breast cancer
Source: Sci Rep. 2018 Mar 20;8:4899. doi: 10.1038/s41598-018-23099-7 (PMC5861063; doi:10.1038/s41598-018-23099-7)
Supplement: Supplementary file 3 — Supplementary data S2 [file 41598_2018_23099_MOESM3_ESM.xlsx]

## Sheet: GSE25066
Dataset GSE25066: Relative fracciones of 22 immune cells in each sample, lower and upper tertile.
LOWER TERTILE
Input Samples p<0.05	B cells naive	B cells memory	Plasma cells	T cells CD8	T cells CD4 naive	T cells CD4 memory resting	T cells CD4 memory activated	T cells follicular helper	T cells regulatory (Tregs)	T cells gamma delta	NK cells resting	NK cells activated	Monocytes	Macrophages M0	Macrophages M1	Macrophages M2	Dendritic cells resting	Dendritic cells activated	Mast cells resting	Mast cells activated	Eosinophils	Neutrophils	P-value	Pearson Correlation	RMSE
GSM615101	0	0.0460598	0.418219	0.082946	0	0	0.0130787	0.0644287	0.0117428	0.0507249	0	0	0	0.160029	0.0564099	0.0586366	0.00230106	0	0.010867	0.0161482	0	0.0084086	0	0.784331	0.850299
GSM615104	0.0561728	0.26807	0.256205	0.05386	0.0335101	0.030768	0	0.0152395	0	0	0.02575	0	0	0.046471	0.146348	0.0553605	0	0	0.0033459	0.00314292	0	0.00575564	0	0.629003	0.868203
GSM615113	0.0925298	0.111267	0.307841	0.0347892	0	0.0660755	0.0401526	0.0504691	0	0.00252962	0.0528818	0	0.0299586	0.0935713	0.0724168	0	0	0	0.00684877	0.0386698	0	0	0	0.61285	0.912152
GSM615135	0.101462	0.0115452	0.33858	0	0.042177	0.00819761	0.0415085	0.00944876	0.0409381	0.0170515	0.0283375	0	0	0.133141	0.0202922	0.0647895	0.0354573	0.0334339	0.0185175	0.0473579	0	0.00776471	0	0.453259	0.929895
GSM615136	0.0926673	0	0.614852	0	0	0	0	0.0399337	0.0181505	0.0260109	0	0.00802204	0	0.0349651	0.0504815	0.0306387	0	0.00758756	0.0323108	0.00957009	0	0.0348096	0	0.880283	0.77935
GSM615156	0.00174754	0.0346916	0.104929	0.0256773	0	0.0737679	0	0.0957842	0	0.0364769	0	0.0208031	0	0.238329	0.198847	0.0773351	0.0331708	0	0.0584398	0	0	0	0	0.562464	0.911514
GSM615212	0.0435562	0.154758	0	0.0271589	0	0.017782	0.0117059	0.151958	0	0.0401697	0.0292887	0	0.0489779	0.0462248	0.0826717	0.0448364	0.077508	0	0.00519537	0.0179171	0	0.200291	0	0.454205	0.913236
GSM615213	0.00201493	0.0361311	0.103895	0.0608295	0	0	0	0.0657647	0.0093367	0	0	0.00982994	0.0920597	0.262577	0.0589733	0.0639874	0	0	0	0.129791	0	0.10481	0	0.56022	0.904409
GSM615250	0.0184993	0	0.724447	0.0774585	0.0008	0	0.00690848	0.0395738	0	0	0	0.00662482	0	0.0257458	0.0179158	0.042417	0.00796625	0	0.016903	0	0	0.0146975	0	0.811071	0.754321
GSM615263	0	0.0373691	0.0238046	0.0951903	0	0	0.0219868	0.0654851	0.0185588	0.026954	0.0891841	0	0.0141676	0.128532	0.0460054	0.0285916	0.047749	0	0.00748174	0.0281891	0	0.320751	0	0.634824	0.867776
GSM615307	0.109141	0.213346	0.176925	0.0938602	0.0201407	0.0104051	0.0323064	0.113671	0.0095491	0	0	0	0	0.0523236	0.0492762	0.0591896	0.0145825	0.0108488	0.00443458	0	0.00158565	0.0284139	0	0.787516	0.787197
GSM615315	0.0546486	0.00755526	0.570671	0.0833563	0	0	0	0.0439817	0.00567928	0.00249127	0	0.0003	0.0181789	0	0.0648863	0.104928	0.00735226	0	0	0.00467382	0	0.0313385	0	0.865525	0.760755
GSM615334	0.0092775	0.0668739	0.00437647	0.0698609	0	0.0113057	0	0.132457	0.0375781	0	0.00368525	0.0378298	0	0.203212	0.112852	0.0723823	0.0828739	0	0.0255116	0	0	0.129924	0	0.461211	0.924817
GSM615335	0.208491	0.213541	0	0.11968	0.139835	0.0097875	0.0149405	0.0795382	0.0626157	0	0.00902586	0	0.00171342	0.0151578	0.0276988	0.0477563	0.00141617	0.01178	0.0149556	0	0	0.0220663	0	0.767582	0.791015
GSM615354	0.00414649	0.0797052	0.186235	0.0895079	0	0	0	0.0874555	0.0217112	0.00883596	0.0415449	0	0	0.227121	0.071995	0.0474434	0	0	0	0.0600211	0	0.0742776	0	0.494504	0.919058
GSM615372	0.0186664	0.0228099	0.255548	0.0344171	0	0.0209637	0.0106287	0.0449291	0.0282887	0.0132739	0.00418499	0	0	0.323112	0.04935	0.0928657	0	0	0	0.0755265	0	0.0054346	0	0.691127	0.873435
GSM615392	0.164722	0.112929	0	0	0.132016	0.127966	0.0529104	0.00783435	0.0111994	0.035429	0.0558653	0	0	0.173416	0.0490295	0.0189037	0	0.00783097	0.049949	0	0	0	0	0.462726	0.928315
GSM615393	0	0.0548776	0.206172	0.0868515	0	0	0.0236763	0.150602	0	0.00667589	0.0203626	0	0	0.0848337	0.0598424	0.0285009	0.0330196	0	0	0.0998531	0	0.144733	0	0.455177	0.931847
GSM615405	0	0.0247428	0.0202055	0.0660867	0.0648595	0	0	0.0335261	0.0002	0	0.0929812	0.00379179	0	0.446792	0.0132239	0.0421921	0.00200095	0	0.00429164	0	0	0.185064	0	0.71281	0.833292
GSM615649	0	0.0658728	0.0314875	0.0533367	0	0	0	0.0321495	0.0690475	0	0.191431	0	0.0797023	0.0592691	0.0571683	0.0104336	0	0.00766051	0.0321851	0	0	0.310256	0	0.483108	0.915027
GSM615651	0.030983	0.00323339	0.540687	0.0697352	0	0.0682254	0.0235454	0	0.01941	0	0.0181209	0	0	0	0.0502445	0.11386	0.0308254	0	0	0.0156363	0	0.0154933	0	0.775748	0.833323
GSM615668	0	0.0456829	0.0621483	0.0470673	0	0.0304787	0.00845799	0.140332	0.0267633	0.0930936	0.116639	0	0	0.0204722	0.0113091	0	0.031242	0.0849065	0.0158307	0.0147888	0.00377296	0.247015	0	0.532211	0.89851
GSM615672	0	0.0986969	0.0190672	0.122509	0	0.018467	0.0148568	0.0349059	0	0	0.0641417	0	0.148649	0	0.0307721	0.0314182	0.0473845	0.0153504	0	0.0348586	0.0090367	0.309886	0	0.680783	0.834633
GSM615677	0	0.0525892	0.0158569	0.156348	0	0	0.0744342	0.110369	0.0127704	0	0.0404539	0	0	0.180715	0.1317	0.0754756	0.0488806	0	0.00503404	0.00586328	0	0.0895096	0	0.459006	0.930178
GSM615780	0.00119656	0.0343561	0.237929	0.0593602	0	0.0853488	0.012069	0	0	0.0033145	0	0	0.0261635	0	0.0481737	0.332319	0.0259456	0	0.0900012	0	0	0.0438231	0	0.694121	0.861527
GSM615828	0.045579	0.0504576	0.00135439	0.0611151	0	0.00380814	0.0158965	0.0208799	0.0359778	0	0.0815642	0	0	0.265292	0.0415379	0.19692	0.0271038	0	0.108806	0.0437083	0	0	0	0.62048	0.90674
GSM615109	0	0.0964357	0.152533	0.0514276	0	0.0606031	0.0250005	0.0505127	0.00685961	0	0	0	0	0.27376	0.209467	0.0308506	0	0	0	0.016717	0	0.0258334	0.01	0.443079	0.932754
GSM615265	0.0467257	0	0.009514	0.126481	0	0.0315885	0	0.0705473	0.0442808	0	0.0465412	0	0.104147	0.0926597	0.00411983	0.103357	0.0520615	0.0587513	0.0138526	0.0183348	0	0.177038	0.01	0.393531	0.944812
GSM615324	0	0.174845	0.0851784	0.193478	0.0188869	0.0570249	0.0380952	0	0.0061504	0	0.0143791	0	0.039586	0.0211046	0.0700827	0.0890215	0.086589	0	0.0664097	0	0.0009	0.038313	0.01	0.415063	0.941678
GSM615763	0.0599703	0	0.181978	0	0	0.0565792	0.0190011	0.0200193	0.0391721	0.0342251	0.0364671	0	0	0.270581	0.0758172	0.157572	0	0	0	0.0074775	0	0.0411392	0.01	0.439953	0.942735
GSM615793	0	0.0756906	0.150625	0.0185084	0	0.107697	0	0.0359903	0.0120814	0.0592079	0	0	0	0.1797	0.0700531	0.0531493	0	0.0121921	0	0.135614	0	0.0894905	0.01	0.419844	0.939008
GSM615823	0	0.0948003	0.0378018	0	0	0.128055	0	0.0106077	0.0219046	0.0115009	0.0371431	0	0	0.126686	0.0710274	0.278789	0	0	0.0919749	0.060606	0	0.0291031	0.01	0.416401	0.951378
GSM615106	0.0478513	0.0501395	0.0126336	0.14521	0	0.171893	0.0109452	0.0047563	0.0715309	0	0.0398708	0	0	0.190459	0.0662503	0.0160065	0	0	0	0.123055	0	0.0493991	0.03	0.282905	0.967285
GSM615149	0	0.110974	0.155775	0.0694435	0.0522778	0.026093	0.00843532	0.0251469	0.015209	0	0	0	0	0.166729	0.138844	0.142692	0.0205454	0	0	0.05174	0	0.016096	0.03	0.34993	0.954888
GSM615164	0.147048	0	0	0.0890889	0	0.0990764	0.0425153	0.0572274	0	0.00277673	0	0	0.00917899	0.0925082	0.102061	0.162241	0.0840016	0	0.075089	0	0.00588853	0.0312984	0.03	0.293446	0.968769
GSM615167	0.0183135	0	0.261984	0.0549458	0.00607883	0.204747	0.0650026	0	0.0240045	0	0.0625508	0	0.0293016	0.0966069	0.0337802	0.0152867	0.0511743	0.0125528	0	0.0471338	0	0.016537	0.03	0.311751	0.964469
GSM615197	0.0247792	0.0327904	0.237672	0.0467938	0	0.0241986	0.0076401	0.0783315	0	0.00844318	0.070127	0	0.00685038	0.0955475	0.0749403	0.104852	0.0487508	0	0.103136	0.0281224	0	0.00702416	0.03	0.309399	0.964135
GSM615284	0	0.0569478	0.0549262	0.10518	0	0.0724909	0	0.11983	0	0	0	0.0745424	0	0.0823548	0.136794	0.0998951	0.164769	0	0.0320588	0	0	0.0002	0.03	0.375785	0.942115
GSM615301	0.103333	0.00334347	0	0.0249516	0	0.195626	0.0171143	0.0712299	0.00339309	0	0.046822	0	0.00186151	0.142949	0.103474	0.118239	0.0106594	0.00226767	0.0848116	0.0216624	0	0.0482623	0.03	0.299804	0.963495
GSM615387	0.0124517	0.0998296	0.124223	0.0711102	0	0.0752554	0.0323393	0.0203587	0	0.0307752	0.0633754	0	0	0	0.0416524	0.0651456	0.0818236	0	0.0251817	0.0598591	0	0.196619	0.03	0.346167	0.952689
GSM615639	0.00300052	0.0713784	0.233855	0.0314835	0.0298453	0.0329178	0.0334211	0.0299647	0.0386908	0.0373006	0	0.0467934	0.00264991	0.0921239	0.0633933	0	0.0328848	0.0514259	0.00442807	0.0151851	0	0.149257	0.03	0.288391	0.962699
GSM615680	0	0.0932	0	0	0	0.16255	0.0179251	0.0356431	0.0456451	0.0616121	0	0	0	0.374283	0.0707389	0.00918264	0.0166348	0	0	0.0422145	0	0.0703702	0.03	0.357933	0.952798
GSM615739	0.0875629	0	0.0205924	0.144932	0	0.0489658	0.0918927	0.113404	0	0	0.0542358	0.0001	0	0.0370009	0.0868183	0.0502716	0.0883031	0	0	0.0635123	0	0.112378	0.03	0.323535	0.961495
GSM615776	0.0167449	0.0401142	0.268532	0.0317945	0	0	0.0376342	0.0314096	0.0306677	0.0311792	0.0122557	0	0	0.111614	0.109578	0.151658	0.0130512	0	0.0145444	0.0470073	0	0.0522137	0.03	0.298641	0.95932
GSM615785	0.100461	0	0.0209923	0	0	0.0606502	0	0.0796254	0.0688253	0.0304972	0.0479981	0	0	0.105352	0.143952	0.19618	0.0115295	0	0.101411	0.0219223	0	0.0106038	0.03	0.377404	0.953869
Mean	0.0383054	0.0632811	0.160672	0.0639073	0.0120095	0.0488746	0.019245	0.0552294	0.0192874	0.0149011	0.0332713	0.00463638	0.0145144	0.128296	0.0731615	0.0796793	0.0293235	0.0070353	0.0249735	0.0312418	0.000470752	0.0776822
Input samples p>0.05
GSM615115	0.00981875	0.135397	0.063641	0.082369	0	0.0425623	0.0293417	0.0797682	0.0280719	0	0.076364	0	0.00715843	0.145357	0.121925	0.039576	0.0562247	0	0.0365148	0.0222418	0	0.0236683	0.05	0.24862	0.972246
GSM615384	0.0446579	0.0643177	0.0244845	0.176972	0	0	0.0182724	0.0875325	0.0656366	0	0.0595317	0	0.0401117	0.134386	0.0758552	0	0.0480487	0	0.0508323	0.0414939	0.0197163	0.0481502	0.05	0.240301	0.973389
GSM615644	0.106359	0	0	0.0663798	0	0.0827524	0.0277036	0.0311332	0.0312842	0	0.102497	0	0	0.107983	0.0245557	0	0.00388606	0.0598438	0	0.0985726	0	0.257049	0.05	0.243253	0.971578
GSM615661	0	0.0868642	0.165936	0	0	0.16819	0	0.0654656	0.0216693	0.0338377	0.0123917	0	0	0.250502	0.064075	0	0.0308321	0	0	0.0342341	0	0.0660024	0.05	0.215789	0.978839
GSM615182	0	0.0245683	0.151583	0	0.0484451	0.097618	0.0206038	0.0916807	0	0.0713589	0.0454808	0	0	0.173205	0.0793427	0.122448	0.0190214	0.00113708	0	0.0417162	0	0.0117908	0.06	0.200401	0.980041
GSM615336	0.111866	0.0163925	0	0	0	0.131394	0.0386358	0.117481	0	0.0736117	0.110147	0	0.0131975	0.0724402	0.058643	0.0134876	0.036507	0.0253583	0	0.0603784	0.0394414	0.0810192	0.06	0.199534	0.979614
GSM615733	0.0589489	0.0949975	0.0288413	0	0.0104438	0	0.0835662	0.127069	0.027792	0.0368917	0.0321321	0.0215869	0	0.140458	0.0459012	0.0371615	0.11328	0	0.0286469	0	0	0.112283	0.06	0.190237	0.981434
GSM615275	0.0818026	0	0.135586	0.0230918	0.00195937	0.0275015	0.0599941	0.0246234	0.0189075	0	0.151741	0	0.0219584	0.12493	0.173475	0.0676428	0.0123373	0	0.0379032	0.0187475	0	0.0177984	0.07	0.17475	0.983601
GSM615317	0	0.0951382	0	0.13713	0	0.0649503	0.128846	0.0834902	0	0	0.0554547	0	0	0.159473	0.0699678	0.0668004	0.00701227	0.00915357	0	0.105233	0	0.0173502	0.07	0.175921	0.984251
GSM615111	0.231576	0	0	0	0	0.136775	0.0824509	0.0403868	0.00984128	0.0759124	0.0381531	0	0.0042041	0.0268769	0.123559	0.0626037	0.0444903	0	0.0993464	0	0.00253358	0.0212914	0.08	0.164742	0.985546
GSM615118	0.16153	0	0	0	0	0.27717	0	0.0330108	0.019941	0.0266906	0.110661	0	0.044434	0.067285	0.0772786	0.0543043	0	0.040868	0.0476868	0.0197002	0.0112963	0.00814321	0.08	0.162067	0.98651
GSM615637	0.154248	0	0.0956635	0	0	0.163299	0	0.0693294	0.0199154	0.00464655	0.0572078	0	0	0.166426	0.0401494	0.00842668	0.0349266	0.0401891	0.0202965	0.0562335	0	0.0690426	0.08	0.163237	0.985745
GSM615342	0.0626232	0	0.151133	0.0299492	0	0.0928325	0	0.00411207	0.033949	0	0.104044	0	0.009706	0.0534687	0.0580673	0.0335713	0.0189029	0	0.129704	0.138215	0	0.0797223	0.19	0.0953021	0.997295
GSM615215	0.0306695	0.0650139	0.0003	0	0	0.140509	0.0102854	0.102494	0.0312609	0	0.132003	0	0	0.275886	0.00910679	0.113163	0.00973656	0.0182885	0.0243189	0.0277206	0.00428956	0.00495343	0.24	0.0825759	0.99695
UPPER TERTILE
Input Samples p<0.05	B cells naive	B cells memory	Plasma cells	T cells CD8	T cells CD4 naive	T cells CD4 memory resting	T cells CD4 memory activated	T cells follicular helper	T cells regulatory (Tregs)	T cells gamma delta	NK cells resting	NK cells activated	Monocytes	Macrophages M0	Macrophages M1	Macrophages M2	Dendritic cells resting	Dendritic cells activated	Mast cells resting	Mast cells activated	Eosinophils	Neutrophils	P-value	Pearson Correlation	RMSE
GSM615107	0	0.0655481	0.296304	0.0702912	0.0171527	0.00963517	0.0253394	0.0119301	0.0186354	0.0832469	0	0	0	0.080695	0.175164	0.114649	0	0.0005	0	0.0305562	0	0.0003	0	0.695011	0.856749
GSM615112	0	0.0461507	0	0.143249	0	0	0.0419938	0.167536	0.00756435	0.0913158	0	0.0188782	0	0.055095	0.197768	0.145324	0.00868011	0	0.0329272	0	0	0.0435177	0	0.543193	0.91332
GSM615119	0.116442	0.0800304	0	0.256573	0	0.0325786	0.0118316	0.0514294	0.00634154	0.124932	0	0	0	0.0685847	0.144536	0.039148	0.00759117	0	0.0599813	0	0	0	0	0.534101	0.904537
GSM615148	0	0.10174	0.125561	0.0610082	0	0.0759809	0	0.0405804	0.0193994	0.0944341	0	0	0	0.0996967	0.213964	0.0835926	0.0185467	0	0	0.0494785	0	0.0160177	0	0.484091	0.913953
GSM615160	0.0286924	0	0.249719	0.117457	0	0	0.047393	0.0640857	0	0.0366972	0.0121974	0	0	0.0819185	0.125142	0.15757	0.0461273	0	0.00851336	0	0	0.0244866	0	0.614303	0.894382
GSM615169	0.0476718	0.0205836	0.19697	0.130474	0	0.00387344	0.0278013	0.00533545	0.0419961	0.00720651	0	0.0163694	0	0.191009	0.150246	0.0926434	0.0127483	0	0.0550711	0	0	0	0	0.682283	0.858767
GSM615175	0	0.0475181	0.298246	0.125288	0	0	0.0272305	0.0526389	0	0.0167886	0.00617088	0.0132566	0	0.0432696	0.127198	0.155117	0.0460138	0	0.0135949	0	0	0.0276684	0	0.430681	0.926539
GSM615185	0	0.181152	0.172225	0.0974528	0	0	0.0314183	0.0937293	0.00374259	0	0.00539475	0.0135656	0.0821005	0.0112013	0.145967	0.0003	0.0325805	0.0302573	0	0.0222	0	0.076719	0	0.576197	0.874671
GSM615193	0.0173836	0.193177	0.17023	0.195997	0	0	0.029939	0.0547976	0.0222224	0.0481604	0	0	0	0.0805114	0.0981074	0.048017	0.00900722	0	0.031564	0	0	0.0009	0	0.677483	0.83015
GSM615195	0.0969779	0.017827	0.331897	0.0988507	0	0	0.0168896	0.0989325	0.0140923	0.0214259	0	0	0.0229468	0.10622	0.0386705	0.060387	0	0.00679407	0.00106556	0.0117656	0	0.0552574	0	0.784662	0.808296
GSM615209	0	0.0718655	0.0682692	0.120226	0	0.00148671	0.0125079	0.0554797	0	0	0.0531913	0	0.00517478	0.0370387	0.0526974	0.132735	0.0181493	0.0206354	0	0.0197467	0	0.330797	0	0.614467	0.836522
GSM615223	0.0311545	0	0.0136752	0.135845	0	0	0.0150746	0.0227058	0.00298157	0	0.0871863	0	0.011648	0.00624539	0.0196444	0.0369785	0.0413182	0	0.00761556	0	0	0.567927	0	0.732545	0.746636
GSM615229	0.020498	0.171897	0.0401196	0.080104	0.108809	0	0	0.0965188	0.00517614	0.0466357	0.0424961	0	0.0788377	0.040001	0.0440913	0.0585942	0	0.00700943	0.0211715	0.00599939	0	0.132042	0	0.645725	0.853245
GSM615251	0	0.0003	0.202984	0.239578	0	0	0.0461875	0.129075	0	0.040088	0.0104618	0.0303384	0	0.0167975	0.0922433	0.142879	0	0.0103181	0	0.0127854	0	0.025934	0	0.584672	0.867415
GSM615287	0.0008	0.238424	0.150779	0.152615	0.0245692	0.00271	0.0370584	0.030886	0.0533112	0.0874823	0	0	0	0.0487932	0.0884005	0.0349506	0.00899722	0	0.00607251	0	0	0.0341703	0	0.765374	0.783907
GSM615288	0	0.036264	0.0284628	0.0985169	0	0	0.0709043	0.109372	0	0.112812	0	0.0179556	0	0.0440245	0.113783	0.106177	0.094009	0.0165427	0.0138077	0	0.00174853	0.13562	0	0.508917	0.885583
GSM615293	0	0.0215973	0.295637	0.174174	0	0	0.0763585	0.142679	0	0.0244077	0	0.00415865	0.00956266	0.0120985	0.0800287	0.0650845	0.0180261	0	0	0.0346961	0	0.0414908	0	0.64684	0.869983
GSM615303	0.00416688	0.00424574	0.403563	0.170061	0	0	0.0148207	0.0689336	0.00856021	0.100967	0	0.00305814	0	0.0614558	0.051067	0.0649176	0.00416944	0	0	0.0274346	0.00103168	0.0115478	0	0.815312	0.775395
GSM615319	0.0115927	0.0238251	0.234119	0.119589	0	0	0.0187233	0.0238792	0.015266	0.034241	0.0450324	0	0.0254817	0.0611412	0.0366339	0	0.0246329	0	0.0390201	0	0	0.286822	0	0.687906	0.821297
GSM615322	0.00327763	0.0282856	0.0546617	0.120101	0	0	0	0.0284352	0.0005	0	0.0171311	0.00765044	0	0.107049	0.106983	0.170179	0.047112	0	0.0004	0.144116	0	0.164142	0	0.702615	0.839433
GSM615323	0.0861841	0.0212584	0.561355	0.102387	0	0.0122373	0.0260537	0	0.0017586	0	0.00352412	0	0.00581211	0.0229074	0.0316621	0.0593794	0.00515326	0	0.0505193	0	0	0.00980736	0	0.844261	0.708618
GSM615327	0.0440352	0	0.61735	0.045253	0	0	0.0236215	0.0543545	0	0.0206293	0	0	0.0140768	0.0329869	0.0668138	0.0542331	0.00190769	0.00771947	0.0153029	0	0	0.00171604	0	0.817601	0.702873
GSM615344	0	0.0489596	0.0345839	0.122436	0	0.0157705	0.0308984	0.0413091	0	0.0652999	0.0726362	0	0.0558283	0.0505983	0.0461712	0.0196149	0.0161828	0	0	0.0183203	0	0.361391	0	0.639762	0.835902
GSM615347	0.0109366	0.00291971	0.0714309	0.181848	0	0	0.0225875	0.132069	0	0.018841	0	0.032667	0	0.139201	0.11394	0.136564	0.0313514	0	0.00791959	0.014562	0	0.0831624	0	0.442354	0.935492
GSM615348	0.0364453	0.02542	0.00986922	0.108013	0	0	0.0169895	0.20177	0	0.105908	0	0.0113303	0	0.121103	0.134071	0.0443022	0.0145007	0.0580028	0.0296151	0.00565943	0	0.0770004	0	0.329549	0.953983
GSM615356	0.0440074	0.0209268	0.485026	0.15798	0	0	0.0178601	0.0245633	0.0280872	0.0547034	0	0	0	0.034721	0.0467239	0.0488853	0	0	0.0234837	0.00457902	0	0.00845288	0	0.86107	0.771693
GSM615363	0.0472721	0.0928376	0.122959	0.125458	0.0378102	0	0.0038721	0.0599383	0.0176804	0.0664468	0	0	0	0.0524512	0.0895405	0	0.014027	0	0	0.0324971	0	0.237209	0	0.699084	0.833017
GSM615364	0.00743979	0	0.453357	0.101281	0	0	0.0120091	0.0330255	0.00407509	0.0446683	0.010636	0	0.0262733	0.0651696	0.0734021	0.0792716	0.00475954	0.00475591	0	0.0131723	0	0.0667039	0	0.842675	0.765887
GSM615368	0	0.13126	0.0398616	0.0982289	0	0	0.0660883	0.165795	0	0.0256813	0.0159394	0.00748196	0	0.0728922	0.134469	0.130393	0	0.0672136	0	0.0180372	0.00352324	0.023135	0	0.36004	0.950821
GSM615371	0.0490524	0	0.0601948	0.306141	0	0	0.137543	0.0909545	0	0.00222768	0.0143179	0	0.0157558	0	0.12087	0.0852632	0.0249015	0.00906041	0	0.0256772	0.00257691	0.0554633	0	0.52802	0.905067
GSM615378	0.047812	0.0137562	0.422246	0.142236	0	0	0.0381355	0.0462689	0.00687335	0.040231	0	0	0.00647569	0.0444005	0.0917296	0.0606999	0.0197972	0	0	0.00597207	0	0.0133653	0	0.790376	0.799625
GSM615379	0.0171434	0	0.534604	0.0453312	0	0.0358423	0.0194888	0.0489394	0.0117036	0.0606749	0	0	0.0106245	0	0.028227	0.0271422	0.0198654	0	0	0.025968	0	0.114445	0	0.800588	0.75001
GSM615380	0	0.0567479	0.191875	0.135671	0	0	0.0910394	0.0733306	0	0.014705	0.0605506	0.0137255	0	0	0.0893655	0.129325	0.0002	0.0425472	0.023325	0	0	0.0775659	0	0.6097	0.881864
GSM615382	0.0365759	0	0.00115376	0.204111	0	0	0.0414457	0.0115632	0	0	0.100109	0	0.0834797	0.0134128	0.0215328	0.0221634	0.00535286	0	0	0.00682728	0	0.452273	0	0.830277	0.645001
GSM615397	0.0403796	0.0001	0.228021	0.188382	0	0	0.0708128	0.0805142	0.0189196	0.0300878	0	0	0	0.104515	0.077888	0.101427	0.0207306	0	0	0.0382188	0	0	0	0.617366	0.889747
GSM615403	0	0.166522	0.0354001	0.173543	0	0.0364664	0.0228037	0.103341	0.0161767	0	0.00426122	0.0103015	0.00494493	0.020933	0.151342	0.0758016	0.0509048	0.0111585	0	0.0453383	0	0.0707611	0	0.455879	0.909617
GSM615640	0	0.0599341	0.0428932	0.0586553	0.0206702	0	0.0131611	0.0477371	0.00103496	0.0356019	0.117594	0	0	0.057848	0.0206655	0.0344287	0.00973337	0.0083432	0.00183705	0.0051979	0	0.464665	0	0.753719	0.793257
GSM615657	0	0.051394	0.0393622	0.180484	0	0	0.0749919	0.0916007	0.0248135	0	0	0.150355	0.0293057	0.0149151	0.0977358	0.108508	0.0343778	0.0154426	0	0.0463598	0.00729725	0.033056	0	0.535461	0.888142
GSM615658	0	0.0809912	0.305775	0.17319	0	0	0.0568075	0.0560017	0	0.127632	0	0	0	0.025723	0.0523246	0.0442862	0.0178217	0	0.00723988	0.00851595	0	0.0436914	0	0.789667	0.773372
GSM615667	0	0.0568189	0.0449774	0.218396	0	0	0.0740833	0.0816033	0.00408157	0	0	0.0840041	0.0354619	0	0.0823372	0.106906	0.0292817	0	0	0.0396681	0.00299846	0.139382	0	0.614114	0.867509
GSM615674	0.00829033	0.0329731	0.114818	0.203496	0	0	0.0397378	0.116146	0.00785943	0	0.00644732	0	0.0208224	0.11671	0.161011	0.0840845	0.0221161	0.0164955	0.00710716	0	0	0.0418864	0	0.49193	0.913003
GSM615681	0	0.0728186	0.0363227	0.0766843	0	0.0455137	0.00744362	0.0504324	0.0124324	0	0.0754778	0	0.0575439	0.262945	0.0724503	0.100136	0	0.0839713	0	0.0390665	0	0.00676144	0	0.493753	0.925799
GSM615696	0.00720906	0	0.51131	0.112564	0	0	0.0247815	0.0686048	0.0121491	0.0462803	0.0110561	0	0	0.0313223	0.0686755	0.0834527	0	0.00124211	0	0.0124932	0	0.00885901	0	0.822473	0.732
GSM615699	0	0.00332833	0.339541	0.0142323	0	0	0	0.0791452	0.0131674	0.0765303	0	0.00805934	0	0.164418	0.0839866	0.0622183	0	0	0	0.0724473	0	0.0829262	0	0.671208	0.848344
GSM615714	0.012385	0.0304519	0.110858	0.108675	0	0.00911302	0.031063	0.110768	0.00237897	0.0441384	0	0.00853416	0.001	0.147068	0.0489932	0.0723662	0	0.0695744	0	0.115116	0.0002	0.0773091	0	0.442522	0.923329
GSM615715	0.0269268	0.0105287	0.285501	0.130531	0	0	0.0554529	0.0901088	0	0.0447781	0	0	0.00344351	0.0134919	0.112195	0.122483	0.0319926	0	0	0.00107783	0.00246768	0.0690214	0	0.718252	0.830268
GSM615727	0.0926639	0	0.153977	0.176359	0	0	0.0518623	0.112092	0.024468	0.0455266	0	0	0	0.0246084	0.130141	0.034152	0.0507246	0.00116883	0.0006	0.0160558	0	0.0855631	0	0.562264	0.900146
GSM615742	0.129587	0.157108	0	0.0666987	0.192439	0.139776	0.0274954	0.0571036	0.104978	0	0.00724616	0	0	0.0171936	0.0329502	0.0162457	0	0.00549139	0.0178557	0	0	0.0278321	0	0.83686	0.749522
GSM615751	0.0384141	0	0.109796	0.279529	0.0689515	0	0.0267623	0	0	0	0.0897066	0	0.0188903	0.0852276	0.0490628	0.0566344	0.0291951	0	0	0.0313799	0	0.116451	0	0.672004	0.86162
GSM615764	0.0273216	0	0.413887	0.144869	0	0	0.0536264	0.0260088	0	0.0293974	0	0.0394171	0	0.0205147	0.118214	0.0861217	0.00395637	0	0.0263036	0	0	0.010362	0	0.785009	0.788109
GSM615769	0.106178	0	0.352398	0.14076	0.0428218	0	0.0310569	0.0133646	0	0.0155392	0.0371973	0	0	0.0676862	0.078804	0.0901023	0.0125904	0	0.00173212	0.0005	0	0.00928889	0	0.750975	0.795684
GSM615771	0.012336	0.0580857	0.134113	0.124521	0	0	0.0623713	0.108133	0.0229583	0.0433996	0	0	0.018164	0.00691037	0.211302	0.126825	0.0214001	0.0151373	0	0.0175737	0	0.0167694	0	0.551112	0.886632
GSM615773	0	0.0966666	0.0346682	0.161263	0	0.0172907	0.0461082	0.0526772	0.00976192	0.114119	0	0.0200861	0	0.0652088	0.135221	0.0870256	0.120141	0	0.0331586	0	0	0.00660508	0	0.568686	0.875125
GSM615784	0.0699823	0.125654	0.213042	0.0741594	0.00664281	0.0385865	0.012728	0.025851	0.0185724	0.111436	0	0	0	0.00725248	0.118544	0.0728591	0.0269796	0	0.0701138	0	0	0.00759625	0	0.730024	0.842285
GSM615787	0.0172661	0.0138865	0.0218231	0.0990686	0	0	0.0112271	0.0653984	0	0.0589501	0	0	0	0.300152	0.157241	0.165931	0	0.0166953	0	0.0272984	0	0.0450617	0	0.425987	0.915858
GSM615800	0	0.0789494	0.180846	0.131222	0	0	0.0604297	0.0733589	0.00307709	0.0269923	0.0428363	0	0	0.068759	0.0949561	0.0229417	0.0124824	0.00985377	0.0237223	0	0.0108004	0.158773	0	0.37874	0.934176
GSM615803	0	0.0314112	0.239627	0.0672099	0	0	0.0564474	0.123016	0	0.0771189	0.00772481	0	0	0.00264962	0.141659	0.105333	0.0433897	0	0	0.0476019	0	0.0568111	0	0.630984	0.882212
GSM615805	0	0.14046	0.289463	0.133474	0	0	0.0523271	0.0275201	0	0.0847248	0	0	0.00925331	0	0.0442301	0.0495397	0.00646253	0	0.00706842	0	0	0.155477	0	0.780805	0.783157
GSM615806	0	0.101842	0.134597	0.102809	0.00162206	0	0.0154041	0.0276352	0.0195709	0.0140948	0.106038	0	0.0239727	0	0.0106809	0.0097553	0.00515357	0.0161088	0	0.0165127	0	0.394203	0	0.776944	0.754687
Mean	0.0236356	0.0531261	0.191734	0.134315	0.00883877	0.00808239	0.0352219	0.0681526	0.0102774	0.0426645	0.0180095	0.0086643	0.0114726	0.0598092	0.0939571	0.0767126	0.0194092	0.0093566	0.0108086	0.0188216	0.000553291	0.0963756

## Sheet: GSE58812
Dataset GSE58812: Relative fracciones of 22 immune cells in each sample, lower and upper tertile.
LOWER TERTILE
Input Samples p<0.05	B cells naive	B cells memory	Plasma cells	T cells CD8	T cells CD4 naive	T cells CD4 memory resting	T cells CD4 memory activated	T cells follicular helper	T cells regulatory (Tregs)	T cells gamma delta	NK cells resting	NK cells activated	Monocytes	Macrophages M0	Macrophages M1	Macrophages M2	Dendritic cells resting	Dendritic cells activated	Mast cells resting	Mast cells activated	Eosinophils	Neutrophils	P-value	Pearson Correlation	RMSE
GSM1419953	0	0.00234297	0.350335	0	0.0269951	0	0.00387423	0.0599724	0	0.0312827	0	0.0227187	0	0.0625005	0.0831842	0.214701	0	0.0991746	0	0.00775287	0	0.0351655	0	0.427856	0.92392
GSM1419979	0.0418495	0.0007	0.43087	0.0275695	0	0.0145466	0	0.110684	0	0.0268374	0	0.0257166	0	0.0308272	0.087977	0.159657	0	0	0	0.0335942	0	0.00920574	0	0.408549	0.928654
GSM1419988	0.0205282	0.0534818	0.346644	0.00920722	0	0.118045	0	0.0495148	0	0.0476848	0	0	0	0.0950899	0.159584	0.08465	0	0	0.0123989	0	0	0.00317092	0	0.495681	0.898349
GSM1419989	0	0.0231207	0.403524	0.0503536	0	0.0199142	0	0.0473162	0	0	0	0.0371858	0.00235962	0	0.0520382	0.221009	0.0290566	0	0.0791764	0.0258643	0.00908157	0	0	0.401013	0.932738
GSM1419998	0	0.0687883	0.0744646	0	0.0351913	0.00508293	0	0.0183684	0	0.0199354	0.028818	0	0	0.340151	0.170202	0.213554	0	0	0	0.0254441	0	0	0	0.451149	0.932815
GSM1420008	0.0279346	0.0310671	0.203974	0.00813481	0	0.00274746	0	0.126563	0.00348552	0.0919551	0	0	0	0.199693	0.158688	0.0896067	0.0200449	0	0.0281755	0	0	0.00793054	0	0.425929	0.937426
GSM1420032	0	0.00507973	0.180871	0	0	0	0	0.0622369	0.00658292	0.0439851	0	0.014354	0	0.306406	0.0429765	0.275853	0.00366523	0	0	0.0323868	0	0.0256029	0	0.501557	0.905804
GSM1420035	0	0.0171005	0.298957	0	0.0224846	0	0	0.045773	0.0208546	0.0386138	0	0.0965254	0	0.295521	0.0179334	0.0709352	0	0	0.0708247	0	0	0.00447679	0	0.368853	0.946918
GSM1420051	0	0.0714188	0.216999	0	0.0550293	0	0	0.0609433	0.0135823	0.0263988	0	0.0209643	0	0.328388	0	0.100316	0	0.0109882	0	0.0949714	0	0	0	0.360127	0.953373
GSM1419944	0	0.00733936	0.396965	0.011888	0	0	0	0.0651053	0.00344402	0.0249763	0	0.0177097	0	0.265381	0.0850118	0.10422	0	0.00326813	0.00699694	0	0	0.00769466	0.01	0.351197	0.949121
GSM1419946	0	0.0887275	0.0607126	0	0	0.0521681	0.0215271	0.091249	0.00286101	0.0130285	0	0	0	0.164588	0.145088	0.297808	0	0	0.0268962	0	0	0.0353455	0.01	0.286237	0.96936
GSM1419977	0.0327652	0	0.199066	0.0415367	0	0.00294095	0	0.0892675	0	0.0368498	0	0.0112637	0	0.214111	0.167978	0.134931	0.00511584	0	0.0641743	0	0	0	0.01	0.301833	0.960581
GSM1419987	0	0.0311416	0.0286663	0	0	0.0527992	0	0.0817583	0	0.0227472	0	0.0270216	0	0.264008	0.148486	0.0795849	0	0.151314	0	0.0418013	0	0.0706725	0.01	0.350658	0.945977
GSM1420021	0	0.0369474	0.265361	0	0.0590155	0	0	0.0425686	0.00553267	0.0451095	0	0.0237935	0	0.172359	0.101057	0.226089	0.0121763	0	0.00999033	0	0	0	0.01	0.305595	0.957291
GSM1420033	0	0.0205666	0.264144	0	0	0	0	0.126755	0	0.0133426	0	0.00720076	0	0.195679	0.0817053	0.133937	0	0.116389	0	0.026353	0	0.0139286	0.01	0.286824	0.965734
GSM1420036	0.0367789	0.0322433	0.237136	0.0596417	0	0.186236	0	0.0352741	0	0.00458936	0	0.0149477	0	0.0633563	0.0680549	0.157746	0	0.0336961	0.0474501	0	0	0.0228501	0.01	0.252156	0.96837
GSM1420039	0	0.0347462	0	0.00163476	0	0.101666	0	0.0949274	0	0.0330105	0	0	0	0.400435	0.0470198	0.151078	0.0759286	0.0440013	0.0104495	0	0	0.00510244	0.01	0.294785	0.957427
GSM1420043	0	0.0324221	0.0163344	0	0	0	0	0.0897892	0	0	0	0.0193042	0	0.476189	0.0132484	0.151295	0	0.113338	0	0.0770473	0	0.0110319	0.01	0.276085	0.967468
GSM1420048	0.0253708	0	0.0320151	0	0	0	0	0.0566364	0.026949	0.0159911	0	0.0232966	0	0.598003	0.00186295	0.119199	0	0.064174	0	0.0188725	0	0.0176298	0.01	0.267015	0.965424
GSM1420018	0	0.106588	0.100522	0	0.0777892	0	0	0.053875	0	0.0633178	0	0.0159898	0	0.341109	0.0100512	0.195882	0	0	0	0.0155987	0	0.019277	0.03	0.22262	0.976575
Mean	0.00926136	0.0331911	0.205378	0.0104983	0.0138252	0.0278073	0.00127006	0.0704289	0.0041646	0.0299828	0.0014409	0.0188996	0.000117981	0.24069	0.0821073	0.159103	0.00729937	0.0318172	0.0178266	0.0199843	0.000454079	0.0144542
Input samples p>0.05
GSM1420005	0	0.106396	0.0713362	0	0.0247021	0.0472542	0	0.0892251	0	0.127688	0	0.0600182	0	0.225955	0.147111	0.086066	0	0	0.0142477	0	0	0	0.06	0.158522	0.986503
GSM1420023	0	0.128777	0.171067	0.0102579	0.0415587	0.0455679	0	0.0522474	0	0.0407874	0	0.0738993	0	0.0267055	0.028952	0.2659	0	0.0154818	0.0843259	0	0	0.014472	0.06	0.187841	0.981918
GSM1420027	0.0133375	0.0912297	0.167987	0.00612308	0	0.0980431	0	0.068868	0	0.0433878	0	0.0414407	0	0	0.0694434	0.242808	0	0.0866793	0.0451702	0	0	0.0254827	0.06	0.160989	0.986966
GSM1420028	0.0136063	0.00940825	0.0549018	0.0368778	0	0.0579804	0	0.0837994	0	0.0421041	0	0.0449674	0	0.161415	0.0842911	0.328997	0.00235799	0	0.0790064	0	0	0.0003	0.06	0.155796	0.986792
GSM1419983	0.00608857	0.0330798	0.030227	0.106266	0	0	0	0.108686	0	0	0	0.0559736	0	0.301855	0	0.241734	0	0.0402097	0	0.0743986	0	0.00148131	0.09	0.143531	0.988629
GSM1420003	0	0.0548999	0.0477898	0.0258974	0	0	0.00857316	0.0674012	0	0.0868799	0	0	0	0.269412	0.0999543	0.232421	0	0.0197219	0.0407641	0	0	0.0462849	0.09	0.143684	0.98922
GSM1419942	0	0.0335975	0.11511	0	0	0.0697623	0	0.0977187	0	0.0280988	0	0.0375301	0.00332243	0	0.125799	0.201128	0.155061	0	0.123527	0	0	0.00934387	0.1	0.13571	0.989767
GSM1420019	0.00654975	0	0.0857775	0	0	0.00979586	0	0.0621921	0	0.011331	0	0.02636	0	0.239227	0.0641691	0.328691	0	0.0595073	0.0515801	0	0.00187217	0.0529469	0.1	0.128217	0.992618
GSM1419950	0.0316266	0	0.0362557	0.0197621	0	0.0158502	0	0.120596	0	0.0353513	0.00698529	0.0110335	0	0	0.224669	0.333792	0	0.00343917	0.118892	0	0	0.0417468	0.12	0.119656	0.993244
GSM1419978	0	0.0519484	0.0854628	0.0544038	0	0	0	0.130819	0.00452673	0.0316965	0	0.0872415	0	0.175324	0.152718	0.140561	0.0045444	0.0101736	0.0622289	0	0	0.00835112	0.14	0.114519	0.993446
GSM1419996	0	0.0609475	0.0142805	0	0	0.0442003	0	0.0614192	0	0	0.0135447	0.0169006	0	0	0	0.420044	0	0.289491	0	0.0133594	0	0.0658129	0.2	0.103503	0.994865
GSM1420030	0	0.111171	0.224311	0	0	0.084074	0	0.0675652	0	0.105883	0	0.0204252	0	0.0529229	0.0507575	0.153938	0	0.00114208	0.0977639	0	0	0.0300461	0.26	0.0915147	0.997035
GSM1419970	0	0.0478727	0.0210635	0.0663866	0	0.126217	0	0.113456	0	0.0002	0	0.0564281	0	0	0.127431	0.267075	0.0357051	0	0.111472	0	0	0.0266524	0.39	0.0610039	1.00179
GSM1420014	0	0.0920074	0.191584	0	0	0.102691	0	0.0887979	0	0	0.0160982	0.0379327	0.00945028	0	0.026348	0.34624	0.0452608	0	0.0435901	0	0	0	0.57	0.0335885	1.00191
GSM1419984	0	0.16196	0.0846929	0	0.0227146	0.158133	0	0	0	0.0648695	0	0.0435463	0	0.100698	0.0711517	0.098214	0.019903	0	0.162957	0	0	0.0111604	0.86	-0.004	1.00641
UPPER TERTILE
Input Samples p<0.05	B cells naive	B cells memory	Plasma cells	T cells CD8	T cells CD4 naive	T cells CD4 memory resting	T cells CD4 memory activated	T cells follicular helper	T cells regulatory (Tregs)	T cells gamma delta	NK cells resting	NK cells activated	Monocytes	Macrophages M0	Macrophages M1	Macrophages M2	Dendritic cells resting	Dendritic cells activated	Mast cells resting	Mast cells activated	Eosinophils	Neutrophils	P-value	Pearson Correlation	RMSE
GSM1419948	0.0533006	0.0174396	0.175808	0.032456	0	0.0310028	0.082096	0.0441185	0	0.0680223	0	0.0305936	0	0.0156516	0.180718	0.156738	0	0	0.090885	0	0	0.0211705	0	0.636761	0.783475
GSM1419949	0.032313	0.133696	0.0897291	0.145764	0.0612114	0	0.0327573	0.0939492	0.0101378	0.163997	0	0.00900314	0	0.0562004	0.0609502	0.0965572	0	0.00154793	0.0121864	0	0	0	0	0.681632	0.739015
GSM1419951	0.0409339	0	0.108459	0.101037	0.0309996	0.00321751	0.00639036	0.0563215	0.0587793	0	0	0.03687	0	0.148019	0.102005	0.280259	0.0126045	0	0	0.0127846	0	0.00131932	0	0.510556	0.899089
GSM1419955	0.00930961	0.0377472	0.22443	0.0414702	0	0.062454	0.0728011	0.0509102	0.00638995	0.0902722	0	0.0235275	0	0.104916	0.111786	0.130961	0	0	0.026026	0	0	0.00699955	0	0.636603	0.807013
GSM1419957	0	0.0729969	0.171752	0	0.0284683	0.0378417	0	0.0792916	0	0.0751676	0	0.057597	0	0.155834	0.146334	0.123095	0	0	0.0516219	0	0	0	0	0.467977	0.910875
GSM1419971	0	0.1561	0.119121	0.0036647	0.0625071	0.0362447	0.0377652	0.0763073	0	0.0905137	0	0.0291763	0	0.091891	0.165235	0.0544759	0	0	0.0713142	0	0	0.00568485	0	0.551631	0.850734
GSM1419973	0.0341423	0.0199169	0.242288	0.0958948	0.0664763	0	0.0201578	0.0628577	0.0124335	0.104477	0	0.0375546	0	0.043487	0.0509643	0.146638	0.0145922	0	0.0481206	0	0	0	0	0.608548	0.876169
GSM1419985	0	0.0612361	0.173446	0.226104	0.00605218	0	0.0144188	0.134337	0.0002	0.0797977	0	0.0746901	0	0.0688335	0.0371078	0.0697587	0.0102554	0	0.0435795	0	0	0.0002	0	0.647952	0.823511
GSM1419986	0	0.0293213	0.155955	0.0574031	0	0	0.116558	0.0809199	0	0.0135964	0	0.0345759	0	0.0167257	0.0946169	0.257833	0.00657404	0.061168	0.0560864	0	0	0.018667	0	0.46556	0.904289
GSM1419991	0	0.0808237	0.204356	0	0.00514411	0	0.0215812	0.0981145	0	0.0856177	0	0.0385725	0	0.148215	0.100165	0.201927	0	0	0.0134069	0.00207676	0	0	0	0.449036	0.918083
GSM1419993	0.0119642	0.0817294	0.113733	0.070438	0	0	0.0742078	0.0669617	0	0.0480168	0	0.0736567	0	0.069178	0.171667	0.140459	0	0	0.0596539	0	0.00255952	0.0157741	0	0.570247	0.836891
GSM1419997	0.0833962	0	0.201463	0.060404	0.0179237	0	0.0133139	0.181574	0.0289893	0.0603332	0	0.0462514	0	0.0313607	0.104272	0.0974012	0.0532543	0.0185256	0.00110872	0	0	0.0004	0	0.604081	0.830186
GSM1420000	0.0025986	0.10499	0.247233	0.0898108	0.0380811	0	0.0920684	0.0355817	0	0.0713833	0	0.0003	0	0.118213	0.138641	0.0373984	0	0	0.0123043	0	0	0.0113746	0	0.681809	0.745242
GSM1420001	0	0.0803	0.218907	0.00795321	0	0	0.0369067	0.0912104	0	0.0745659	0	0.0430266	0	0.0966964	0.119928	0.175471	0.00451521	0	0.039538	0	0	0.0109818	0	0.562617	0.867999
GSM1420004	0.028749	0.0158832	0.267342	0.0587593	0	0.0505747	0.0502871	0.0357225	0.00420161	0.0648743	0	0.0078543	0	0.121027	0.165626	0.102563	0.00311661	0	0.0215785	0	0	0.00184036	0	0.684652	0.759545
GSM1420006	0.00132757	0	0.158068	0.051175	0	0.0636314	0.0619754	0.116066	0	0.00211803	0	0.057731	0	0.0289625	0.126937	0.235686	0	0.0246468	0.0391013	0	0	0.0325742	0	0.327717	0.946991
GSM1420007	0	0.0879405	0.158575	0.102494	0.0443899	0	0.0349755	0.077354	0.0325745	0.0531748	0	0.0359383	0	0.129438	0.103684	0.0733464	0.0101369	0	0.0513246	0	0	0.00465426	0	0.674909	0.794444
GSM1420009	0	0.0393549	0.109484	0.0507523	0	0	0.116259	0.0893922	0	0.0647157	0	0.070557	0	0.0872725	0.138981	0.150627	0.0156164	0.0096118	0.033275	0	0	0.0241026	0	0.52321	0.868719
GSM1420010	0	0.0874933	0.237184	0.0419914	0.0141829	0	0.0223472	0.0846129	0	0.0227296	0	0.0129919	0	0.216192	0.118013	0.105872	0.00852284	0	0.0102442	0	0	0.0176226	0	0.560287	0.861854
GSM1420011	0.0164631	0.0290632	0.206198	0.094589	0	0	0.101536	0.0663334	0	0.0510219	0.0002	0.00769951	0	0.0265955	0.157113	0.13281	0.0181968	0	0.0718813	0	0	0.0202794	0	0.693049	0.768273
GSM1420012	0	0.0839825	0.261086	0.071593	0	0	0	0.11829	0.0109975	0.105848	0	0.046531	0	0	0.122761	0.0996772	0.0253056	0	0.0539276	0	0	0	0	0.671542	0.790676
GSM1420013	0	0.129385	0.16554	0	0.00486679	0.045566	0.0453936	0.0660601	0.00264555	0.0561763	0	0.0432352	0	0.120484	0.155284	0.133631	0	0	0.0132441	0	0	0.018488	0	0.5568	0.847191
GSM1420015	0	0.0790533	0.175333	0.0558817	0.0162649	0	0.0345771	0.0759441	0	0.127902	0	0.0432012	0	0.0525465	0.151692	0.0961787	0.0172691	0.00156325	0.0725932	0	0	0	0	0.459907	0.89898
GSM1420017	0.0182091	0.0340038	0.130421	0.0207957	0	0.130651	0.0350338	0.0667854	0.00513645	0.0862519	0	0.00719397	0	0	0.174938	0.154738	0	0.00673199	0.118359	0	0	0.0107495	0	0.354761	0.938779
GSM1420020	0.00144068	0.0167984	0.128861	0.059817	0	0	0.078592	0.116138	0	0.0502583	0	0.0461409	0	0.127095	0.133708	0.0692155	0	0.136276	0.0233949	0	0	0.0122639	0	0.39513	0.931848
GSM1420029	0	0.0415575	0.147564	0.0120074	0	0	0.0165608	0.0948532	0	0.0380938	0	0.00994494	0	0.310801	0.180323	0.105623	0.00210816	0	0.0405632	0	0	0	0	0.500419	0.898025
GSM1420034	0.0100513	0	0.22675	0.0608458	0	0	0.0638915	0.101325	0	0.0281887	0	0.0125996	0	0.0997162	0.145302	0.182709	0	0.00488653	0	0.029863	0	0.0338719	0	0.557267	0.882067
GSM1420037	0.00608605	0.0135528	0.0563442	0.183065	0	0	0.183895	0.0730035	0	0.166111	0	0.035198	0	0.084487	0.0841856	0.0808054	0	0	0.0221923	0	0	0.0110746	0	0.492753	0.871642
GSM1420040	0	0.0823108	0.321299	0.0087626	0.0203503	0	0.0444823	0.0330149	0	0.0375604	0.0158644	0.00595346	0	0.154598	0.0613762	0.178685	0.00421437	0	0.0315285	0	0	0	0	0.696014	0.781126
GSM1420042	0	0.0856258	0.181753	0	0.0655519	0	0.0352562	0.0637823	0	0.0674486	0	0.0300278	0	0.0538239	0.185677	0.115559	0.00814984	0.0130488	0.0628197	0	0	0.0314763	0	0.359871	0.934373
GSM1420045	0.0153903	0.0939302	0.121286	0.0885176	0	0	0.0453409	0.0987631	0.0166356	0.0819838	0	0.0588553	0	0.0972021	0.170174	0.04535	0.00511645	0	0.053972	0	0	0.00748257	0	0.597074	0.824167
GSM1420046	0.0731316	0.103377	0.218399	0.0780126	0.00881311	0	0.0443454	0.107063	0.0218244	0.0586631	0	0.035113	0	0.0482629	0.0489249	0.100675	0	0	0.0456355	0	0	0.0077595	0	0.684309	0.774014
GSM1420052	0.021368	0.0494556	0.175035	0.0002	0	0.131703	0.0198546	0.0506492	0	0.120779	0	0.0345216	0	0.0534833	0.158797	0.122803	0	0.00211224	0.0471331	0	0	0.0120676	0	0.43554	0.908897
GSM1420053	0	0.0617846	0.0284926	0	0	0.0860808	0.0560983	0.0850746	0.0002	0.024235	0.00232519	0.0165357	0	0.215096	0.172541	0.170157	0	0.0548465	0.00809822	0	0	0.0184553	0	0.431388	0.909857
GSM1420054	0.0275435	0.0612571	0.246935	0.0344764	0	0.0671699	0.0498603	0.0720735	0	0.127484	0	0.0315754	0	0.0235058	0.0993593	0.105358	0	0	0.0471724	0	0	0.00623	0	0.614439	0.797485
GSM1420055	0	0.0327761	0.330327	0.0683133	0	0	0.0439096	0.0656686	0.0177188	0.00791316	0	0.0229037	0	0.104241	0.11827	0.101726	0.0432067	0	0.0358795	0	0	0.00714592	0	0.691873	0.765011
Mean	0.0135477	0.058469	0.180527	0.0576236	0.0136468	0.0207261	0.0501526	0.0808451	0.00635734	0.0685914	0.000510823	0.0335472	0	0.0922237	0.126613	0.128688	0.00729876	0.0093046	0.0397153	0.00124234	7.10977e-05	0.0102975

## Sheet: GSE76124
Dataset GSE76124: Relative fracciones of 22 immune cells in each sample, lower and upper tertile.
LOWER TERTILE
Input Samples p<0.05	B cells naive	B cells memory	Plasma cells	T cells CD8	T cells CD4 naive	T cells CD4 memory resting	T cells CD4 memory activated	T cells follicular helper	T cells regulatory (Tregs)	T cells gamma delta	NK cells resting	NK cells activated	Monocytes	Macrophages M0	Macrophages M1	Macrophages M2	Dendritic cells resting	Dendritic cells activated	Mast cells resting	Mast cells activated	Eosinophils	Neutrophils	P-value	Pearson Correlation	RMSE
GSM1974569	0.030086	0	0.0817998	0.02574	0	0.119888	0	0.0163613	0	0	0	0.0213634	0	0.21479	0.0516928	0.310674	0	0.00334691	0.0889791	0	0	0.0352787	0	0.351536	0.936433
GSM1974575	0.00861669	0.0182643	0.00867371	0.0276881	0.0176768	0	0	0.00512949	0	0.0209832	0	0.0346675	0.022442	0.020198	0.0172137	0.681601	0	0	0.0904922	0	0	0.0263534	0	0.490856	0.875639
GSM1974579	0.0126	0	0.00468939	0.0388651	0	0.165292	0	0.00539599	0.00301893	0	0	0.0345925	0.0482758	0	0.011232	0.526615	0	0.0133734	0.105362	0	0	0.0306875	0	0.402138	0.917462
GSM1974639	0.0191257	0.00781069	0.44999	0.0848663	0.00942773	0	0	0.028897	0.0150436	0	0	0.0321582	0.0267674	0	0.0456598	0.135599	0	0.0248192	0.117931	0	0	0.00190391	0	0.397355	0.91982
GSM1974649	0.00841858	0	0.414961	0.119745	0	0	0	0.111974	0	0	0	0.0585263	0	0	0.0329482	0.201111	0	0.00436179	0	0.0479541	0	0	0	0.414769	0.921581
GSM1974655	0.018285	0.0254264	0.103825	0.12921	0	0	0	0.0804188	0.0308215	0	0	0.043227	0	0.297886	0.0536507	0.14527	0	0.0320875	0.0150498	0.0218485	0	0.00299361	0	0.483195	0.902696
GSM1974679	0	0.0540044	0.252895	0.0754612	0	0	0	0.103301	0.0138815	0	0.032164	0.00196055	0.0005	0.17476	0.0801519	0.157614	0	0.00715917	0	0.0214063	0	0.0247747	0	0.474875	0.897192
GSM1974683	0.082021	0	0.0598035	0	0	0.053218	0	0.0147919	0.0155308	0	0.0245958	0	0	0.551101	0.0101755	0.0481461	0	0.0254747	0	0.037408	0	0.0777335	0	0.397465	0.91757
GSM1974690	0.0132977	0	0.341751	0.056902	0.0425177	0	0	0.0824306	0.026098	0	0.0160521	0.0105252	0	0.191104	0.0139938	0.16377	0	0	0.0174494	0.00678545	0	0.0173224	0	0.37388	0.932935
GSM1974707	0	0.0328736	0.285241	0.0492945	0.11777	0	0	0.0551176	0.0222266	0	0.0371804	0	0	0.103517	0.0593178	0.157299	0	0.0512496	0.00887342	0.0116643	0	0.00837559	0	0.346914	0.93985
GSM1974720	0.142994	0	0.00676928	0.0203747	0	0.080746	0	0.0675323	0.02991	0	0.0383229	0.0131209	0.0267277	0.226996	0.0169291	0.268139	0	0.0291351	0	0.0323023	0	0	0	0.350456	0.93973
GSM1974731	0.0434441	0	0.189668	0.0656155	0	0	0	0.0367675	0.0502831	0	0.00112444	0.00820434	0	0.321554	0.0303859	0.162331	0	0.0143001	0	0.0545569	0	0.0217655	0	0.576968	0.862948
GSM1974736	0.0275335	0	0.0156848	0.0332284	0	0	0	0.0122024	0.0864289	0	0.0243461	0	0	0.321582	0.0197583	0.390437	0	0	0	0.0657786	0	0.00301937	0	0.503002	0.881174
GSM1974739	0	0.102192	0.0651639	0.138215	0.0510787	0	0.00168319	0.0983648	0.00298137	0	0	0.0376715	0.0212978	0.0500901	0.154883	0.199207	0	0	0.077173	0	0	0	0	0.406136	0.921391
GSM1974741	0.0310343	0	0.080654	0.0603023	0	0	0	0.0330244	0.0174513	0.00398939	0	0.0473169	0	0.21162	0.0400641	0.369008	0	0	0	0.0897142	0	0.0158212	0	0.425326	0.910169
GSM1974746	0.12832	0	0.00596134	0.0527258	0	0	0	0.0956845	0	0	0	0.0571987	0.0116273	0.19722	0.102876	0.28975	0.0130756	0.00402046	0.00631134	0.0352298	0	0	0	0.551002	0.874367
GSM1974751	0.00926414	0.00573702	0.0243131	0.0212997	0	0.0286394	0	0.0441611	0.0156331	0	0.0363979	0	0	0.220115	0.0216085	0.521898	0	0.0133993	0.00860359	0.00429575	0	0.0246352	0	0.595891	0.841177
GSM1974574	0	0.0139206	0.298216	0.0663067	0	0.0252074	0	0.0512903	0.00600467	0	0	0.0252293	0	0.104675	0.037871	0.25151	0	0.0220555	0.0310815	0.00765301	0	0.0589799	0.01	0.330933	0.945015
GSM1974636	0.0699184	0	0	0.0778265	0	0	0	0.126221	0.0386457	0	0.019287	0.00645504	0	0.47344	0.0238407	0.136891	0	0	0.0274743	0	0	0	0.01	0.31706	0.947771
GSM1974663	0.078104	0	0.00426894	0.149609	0	0.0119481	0	0.067796	0.022359	0	0	0.0273437	0.0006	0.125387	0.0509967	0.315254	0	0.0370732	0.109268	0	0	0	0.01	0.323025	0.949442
GSM1974673	0.0596645	0	0.0194756	0.0546796	0	0	0	0.0659108	0.03614	0	0.0167777	0.0380941	0	0.172431	0.0831864	0.324879	0	0.0163719	0.0896077	0	0	0.0227822	0.01	0.326765	0.946091
GSM1974625	0.0374271	0	0.141652	0.0687655	0.0136408	0	0	0.0453849	0.0579098	0	0	0.0405369	0.0113538	0.0527753	0.0681073	0.384378	0	0.00234213	0.0686466	0	0	0.00708015	0.02	0.296344	0.9555
GSM1974641	0.0252019	0.0570983	0.182093	0.133114	0.0079452	0	0	0.0376078	0.0694718	0	0	0.0452488	0.00626068	0.00887024	0.0552648	0.285699	0.0223993	0.00500353	0.0536159	0	0	0.00510633	0.02	0.255382	0.965995
GSM1974645	0.0276417	0.00526894	0.149732	0.0499329	0	0	0	0.0495131	0.028827	0	0.0279506	0.0138282	0	0.104974	0.0676543	0.198314	0.00576809	0.0288485	0.241746	0	0	0	0.02	0.301145	0.955724
GSM1974650	0.0389584	0	0.175748	0.00938544	0	0.0917909	0	0.116176	0	0	0	0.011675	0	0.153595	0.0331733	0.236554	0	0.0710023	0	0.061941	0	0	0.02	0.282867	0.959136
GSM1974676	0.054986	0	0.373623	0.121167	0	0.0557757	0	0.0129526	0	0	0.0301579	0.00106466	0.0391142	0.0100799	0.0484	0.1849	0.0157971	0.00863937	0.017491	0.0258517	0	0	0.02	0.302979	0.952487
GSM1974680	0.0168108	0	0.280475	0.182225	0	0	0	0.0459478	0.0297723	0	0.0222748	0.0009	0	0.181704	0.042068	0.149294	0	0.0100844	0.0220084	0.00622916	0	0.010217	0.02	0.265277	0.963358
GSM1974693	0.0890101	0	0.103914	0.124892	0	0.00640937	0	0.0580729	0.0362158	0	0.00924068	0.0195826	0.0127633	0.260359	0.0423744	0.174544	0	0	0	0.0626216	0	0	0.02	0.245004	0.968602
GSM1974694	0	0.0218772	0.200761	0.0488546	0.0113463	0	0	0.0627766	0.0217928	0	0	0.0488633	0	0.0294244	0.0323098	0.456015	0	0	0.0433506	0	0	0.0226285	0.02	0.312882	0.949096
GSM1974711	0.0260682	0	0.279331	0.138251	0	0	0	0.0608817	0.0733519	0	0	0.0440985	0	0.116846	0.0711315	0.143697	0	0.00851865	0.0378256	0	0	0	0.02	0.275864	0.960482
GSM1974713	0.0471393	0	0.0117997	0.0630124	0	0	0	0.0712923	0.024278	0	0	0.0274326	0	0.19159	0.120285	0.372015	0	0	0	0.0493412	0	0.0218153	0.02	0.231116	0.974093
GSM1974723	0.0492514	0	0.00336801	0.145401	0.00826263	0	0	0.0528308	0.0299907	0	0.0392157	0	0	0.0443994	0.0657234	0.424844	0.0142626	0	0.116194	0	0	0.00625667	0.02	0.248231	0.968386
GSM1974729	0.0360695	0	0.213887	0.0749163	0	0	0	0.0918973	0.00223377	0	0	0.0430971	0.00391913	0.0253958	0.0268642	0.273155	0	0.00494597	0.199361	0	0	0.00425814	0.02	0.244406	0.968983
GSM1974730	0	0.035863	0.170835	0.0620915	0.0171898	0.0226985	0	0.0634664	0.0246504	0	0	0.0300034	0.00638299	0.0118659	0.101331	0.272776	0.0016194	0	0.159146	0	0	0.0200803	0.02	0.284599	0.958537
GSM1974756	0.0684006	0	0.0379977	0.0290557	0	0.0878178	0.0128587	0.0473163	0.0305034	0	0	0.0509166	0.0134384	0.0169435	0.0718571	0.340108	0.0277359	0.0200317	0.102887	0	0	0.042132	0.02	0.310243	0.950025
GSM1974759	0.0732219	0	0	0.0841447	0	0	0	0.110031	0.0515773	0	0	0.0416762	0	0.245175	0.00862944	0.150727	0	0.180298	0	0.0545197	0	0	0.02	0.231498	0.97266
GSM1974572	0.00786005	0.00199622	0.0466038	0.148102	0.033295	0	0	0.0704897	0.032072	0	0	0.0276816	0	0	0.0341678	0.397725	0	0.153266	0.0108089	0.0235723	0	0.0123603	0.03	0.206368	0.978059
GSM1974637	0	0.126108	0.0619466	0.171911	0	0	0	0.0456266	0.0162884	0	0.0451106	0	0	0.129914	0.0534126	0.221291	0	0	0	0.128391	0	0	0.03	0.207856	0.977371
GSM1974727	0.0656334	0	0.00774059	0.0991627	0	0	0	0.130165	0.00851517	0	0	0.0301589	0	0.303039	0.0569147	0.247383	0	0.001	0.0502905	0	0	0	0.03	0.225735	0.974632
GSM1974613	0.0481086	0	0.0170611	0.0538763	0.0004	0	0	0.0884367	0	0	0.083421	0	0.0461326	0	0.0148188	0.471282	0.0227799	0.0717136	0	0.0583031	0	0.0237143	0.04	0.195505	0.984058
GSM1974669	0	0.0450565	0.0756076	0.133216	0	0	0.0912404	0.139971	0	0	0.0211406	0	0	0.15267	0.0765907	0.161191	0	0.0708971	0	0.0262549	0	0.00616391	0.04	0.199266	0.979475
Mean	0.0364516	0.0134999	0.128	0.08023	0.00806221	0.0182788	0.00258006	0.0635027	0.0236563	0.000609089	0.012799	0.0237663	0.00725861	0.146783	0.0499881	0.27568	0.00301068	0.0228004	0.0467568	0.0227713	0	0.013518
UPPER TERTILE
Input Samples p<0.05	B cells naive	B cells memory	Plasma cells	T cells CD8	T cells CD4 naive	T cells CD4 memory resting	T cells CD4 memory activated	T cells follicular helper	T cells regulatory (Tregs)	T cells gamma delta	NK cells resting	NK cells activated	Monocytes	Macrophages M0	Macrophages M1	Macrophages M2	Dendritic cells resting	Dendritic cells activated	Mast cells resting	Mast cells activated	Eosinophils	Neutrophils	P-value	Pearson Correlation	RMSE
GSM1974566	0.0389215	0	0.119334	0.0575081	0	0.170684	0.00851684	0.0356152	0.00184785	0.067436	0	0.0386646	0.064035	0.114196	0.136849	0.126966	0	0.0065422	0.0128836	0	0	0	0	0.613122	0.815174
GSM1974567	0.00862977	0.0305353	0.0670121	0.0288581	0	0.0213371	0	0.0560511	0.0103406	0.0136689	0	0.104389	0.00560032	0.3271	0.0948133	0.0910898	0	0.0904286	0	0.0172478	0	0.0328982	0	0.442276	0.901513
GSM1974570	0.0255244	0	0.0903012	0.151611	0	0.0685973	0.0113763	0.0378512	0	0.0476607	0	0.0330114	0	0.103014	0.134144	0.230445	0	0.00805726	0.0281738	0	0	0.0302327	0	0.431855	0.907289
GSM1974571	0.0234477	0.0323622	0.107751	0.158208	0	0.0103423	0.0567683	0.0522849	0.0164946	0.136394	0	0.0279232	0	0.0839793	0.156522	0.0656296	0	0	0.0706489	0	0	0.00124433	0	0.604678	0.820764
GSM1974578	0.0205898	0	0.158556	0.0944799	0	0.14969	0	0.0476745	0	0.0824812	0	0.0231888	0	0.0974692	0.142326	0.151113	0	0.00143595	0.0222315	0	0	0.00876405	0	0.530147	0.865196
GSM1974580	0.0174047	0.012216	0.12027	0.155268	0	0.0100516	0	0.0526001	0	0.0721582	0	0.0669851	0.0214434	0.067894	0.107992	0.195384	0.00755523	0	0.0927773	0	0	0	0	0.551464	0.848024
GSM1974583	0.0736036	0	0.152374	0.0880244	0	0.0396623	0.025706	0.0361434	0	0.0775666	0	0.0728278	0.00276382	0.0594995	0.114618	0.135114	0	0	0.122097	0	0	0	0	0.576126	0.839365
GSM1974590	0.0128927	0.00958631	0.0915579	0.127111	0	0	0.0585643	0.0448499	0	0.0585267	0	0.0543313	0.0575835	0.0565602	0.155231	0.104205	0	0.03097	0	0.128074	0	0.00995566	0	0.639649	0.780825
GSM1974591	0	0.0567408	0.160272	0.15667	0	0.00231281	0.0606362	0.0535243	0.00401686	0	0	0.063105	0.0155265	0.0333627	0.151736	0.146937	0.0154777	0.0379426	0.0164948	0	0	0.0252443	0	0.394235	0.920127
GSM1974592	0.0263759	0	0.244708	0.0239193	0.0071848	0.0154852	0.0300202	0.054782	0	0.0462405	0	0.0311909	0	0.193856	0.172636	0.0987281	0	0.00845422	0.0032457	0.0180343	0	0.0251393	0	0.567238	0.837034
GSM1974593	0.0127658	0	0.0399467	0.281316	0	0	0.119426	0.068854	0	0.118721	0	0.0367982	0	0.0259986	0.08629	0.167479	0	0.0004	0.0312839	0	0	0.010681	0	0.511221	0.858729
GSM1974594	0.00621017	0.0006	0.101282	0.0450728	0	0.0222776	0.0260758	0.0702876	0	0	0.0145164	0.0278818	0	0.426368	0.12184	0.113538	0	0	0.0221117	0	0	0.00189847	0	0.638789	0.813851
GSM1974595	0.0192798	0.0377934	0.148843	0.0966131	0	0.0423025	0.0379005	0.0613218	0.00167888	0.0996758	0	0.0166148	0	0.14224	0.133014	0.140956	0	0	0.0217672	0	0	0	0	0.626884	0.818579
GSM1974599	0.0531658	0.0492471	0.0199904	0.0735478	0	0.160729	0.00516226	0.0618215	0	0.201381	0	0.0151153	0	0.0869588	0.134283	0.124482	0	0	0.0102701	0	0	0.00384675	0	0.529882	0.848266
GSM1974602	0	0.0956994	0.129139	0.2444	0.0443714	0	0.0149991	0.022876	0.0009	0.0366238	0	0.0172065	0	0.12456	0.154706	0.0638791	0	0.0213325	0.0293043	0	0	0	0	0.591853	0.84372
GSM1974603	0.0006	0.00493749	0.151001	0.118959	0	0.0306532	0.0380377	0.0464567	0	0.0529026	0	0.0153704	0	0.154322	0.121303	0.203207	0	0.00522952	0.0353417	0	0	0.0217117	0	0.519541	0.873371
GSM1974604	0.0276035	0	0.242011	0.0498143	0	0.0208856	0.0471878	0.0473219	0	0.00389488	0	0.0133316	0	0.234299	0.110547	0.0734094	0	0.0397961	0	0.0858002	0	0.00409775	0	0.504267	0.87446
GSM1974605	0.139227	0.178433	0	0.0397608	0	0.0144652	0.130894	0.0331279	0	0.126008	0.0990335	0	0	0.0998954	0.0193557	0.0685537	0	0.00845652	0	0.0262781	0.00802352	0.00848804	0	0.565427	0.830121
GSM1974606	0.0273341	0.0267915	0.162141	0.00555418	0.0270525	0	0	0.0671959	0.00576165	0.0115637	0.0008	0.0139016	0	0.244457	0.0577817	0.292495	0.00254951	0.00142594	0.0271101	0	0.0007	0.025435	0	0.718183	0.75396
GSM1974608	0.0383571	0	0.0938107	0.162596	0	0.00785339	0.0779126	0.0162561	0	0.0916421	0	0.062948	0	0.121559	0.13055	0.107165	0	0.0516441	0	0.023948	0	0.0137577	0	0.595766	0.805776
GSM1974609	0	0.0106238	0.231841	0.0970361	0	0.0375413	0.0208562	0.0389535	0	0.068812	0	0.0441515	0	0.0940832	0.118971	0.195527	0	0.00235806	0.0248328	0	0	0.0144128	0	0.50348	0.877684
GSM1974611	0	0.00155259	0.112843	0.0591248	0	0.0319045	0	0.0361978	0	0	0	0.0371686	0	0.281491	0.133223	0.177476	0	0.071802	0.016855	0.0211211	0	0.0192416	0	0.577315	0.846002
GSM1974612	0.01021	0	0.237309	0.173493	0	0.026943	0	0.0736982	0.0360932	0.0407109	0	0.0381397	0	0.0243779	0.10787	0.151174	0	0.0206795	0.0427506	0	0	0.0165516	0	0.489239	0.882334
GSM1974614	0	0.0235802	0.116024	0.147046	0	0	0.0667167	0.0784999	0.0004	0	0.0056358	0.0134715	0	0.0960527	0.133738	0.169014	0.00564478	0.0475007	0	0.0848331	0	0.0118574	0	0.448331	0.899036
GSM1974617	0	0.012175	0.0824407	0.12998	0	0	0	0.153198	0.0150388	0	0	0.0971232	0.00840281	0.0536216	0.170592	0.0833087	0.00854984	0.0286325	0.155307	0	0	0.00162927	0	0.303555	0.951949
GSM1974620	0	0.0350429	0.0976928	0.23765	0	0	0.13462	0.023752	0	0	0	0.0524508	0.0129881	0	0.0507342	0.239834	0	0.0814181	0	0.017076	0	0.0167415	0	0.328392	0.944465
GSM1974624	0.00611532	0	0.130333	0.138621	0	0	0.0058862	0.0765845	0	0.0599968	0	0.0772987	0	0.0232057	0.104098	0.212491	0.00377051	0.0573342	0.0802738	0	0	0.0239924	0	0.406778	0.916299
GSM1974626	0.0231129	0.00213289	0.159676	0.0738879	0	0	0.0344636	0.13256	0	0.019021	0	0.0462495	0.0087828	0.119761	0.0739335	0.219862	0.0006	0.0323475	0.0494863	0	0	0.00416785	0	0.547411	0.868091
GSM1974628	0	0	0.202445	0.184355	0	0	0.0499565	0.0668203	0.00602127	0.0220152	0	0.0599388	0	0.0694607	0.173388	0.116123	0.00708451	0.0099869	0.0284997	0	0	0.00390533	0	0.534554	0.860934
GSM1974629	0.0171203	0	0.182286	0.0892398	0	0	0	0.0750966	0.0367182	0	0	0.04972	0	0.170271	0.139571	0.16366	0	0	0.0636244	0	0	0.0126934	0	0.518598	0.873787
GSM1974632	0.0424341	0	0.0604066	0.0999376	0	0	0	0.0966929	0.0433071	0	0.0126221	0.00938847	0.0147708	0.141192	0.123652	0.312116	0	0	0.0389259	0.00455492	0	0	0	0.438661	0.906742
GSM1974633	0.0667054	0.0458402	0.0430131	0.131404	0.100062	0	0	0.106346	0	0	0	0.0791347	0	0.131733	0.167472	0.0837921	0	0.00317902	0.0413181	0	0	0	0	0.53715	0.860118
GSM1974635	0	0.0420653	0.106593	0.0879851	0	0	0	0.0397382	0	0.0807388	0	0.039951	0	0	0.0180598	0.570128	0	0	0.00167225	0.00550841	0	0.00755997	0	0.625997	0.812297
GSM1974640	0.0185624	0.0444063	0.0418825	0.0449594	0	0	0	0.129101	0.037235	0	0.0559843	0.0249704	0	0.274467	0.00720739	0.103317	0	0.118183	0	0.0916586	0	0.00806526	0	0.240928	0.970672
GSM1974643	0.0291846	0	0.170048	0.121867	0	0	0	0.0881375	0.0078473	0.0879528	0	0.0590843	0	0.0415284	0.0796613	0.206692	0	0.0164382	0.0862192	0	0	0.00533956	0	0.374931	0.930393
GSM1974646	0	0.0266202	0.286022	0.0953039	0	0	0	0.0748343	0.0232254	0	0.00572304	0.0278659	0	0.184209	0.0454014	0.183981	0	0.00400634	0.0391999	0	0	0.00360716	0	0.615858	0.836157
GSM1974648	0.0979189	0	0.010003	0.187866	0.0223294	0.01836	0.0272106	0.0183597	0.00697834	0.024155	0	0.062162	0.0499792	0.0665337	0.152202	0.15475	0	0.0581989	0.0429472	0	0	0	0	0.506145	0.874669
GSM1974652	0.0328387	0.0625349	0.0338936	0.0802954	0.0471744	0.081043	0.00454974	0.0692525	0	0.10505	0	0.0341699	0	0.0767823	0.0820807	0.18331	0	0.0225666	0.0844578	0	0	0	0	0.330744	0.942982
GSM1974653	0.0103871	0.0189898	0.161766	0.136112	0	0	0.0650501	0.121583	0.011917	0.0180273	0.00133055	0.0272404	0	0	0.0946982	0.260033	0	0.0179049	0.0292515	0	0	0.025709	0	0.368689	0.933016
GSM1974654	0.0291724	0.0106433	0.101492	0.142261	0	0	0.0656274	0.0848386	0	0.147278	0	0.0160967	0	0.0318769	0.173745	0.119432	0.0003	0.00108981	0.0539885	0	0	0.0221449	0	0.498342	0.867584
GSM1974656	0	0.136969	0.174786	0.0528296	0	0.0152671	0	0.140758	0.0265968	0	0	0.119239	0.0179292	0.0755902	0.0863512	0.060599	0.0005	0.0281254	0.0644686	0	0	0	0	0.326683	0.944131
GSM1974657	0.0125473	0	0.140134	0.162725	0	0	0	0.135348	0.0219924	0	0	0.0592982	0	0.260264	0.085479	0.111235	0	0	0.0002	0.00340257	0	0.00736029	0	0.385318	0.924294
GSM1974659	0.0340855	0	0.122317	0.0942974	0	0.0283655	0.0902297	0.104602	0.0105419	0.042123	0	0.0465231	0	0.115318	0.123594	0.157239	0	0.0178987	0.0008	0.00549238	0	0.00653521	0	0.426988	0.909989
GSM1974664	0.032108	0.0209964	0.0615125	0.131287	0	0	0.0497757	0.109414	0.022312	0	0	0.0640028	0	0.0981551	0.182461	0.113145	0	0.0743363	0	0.0252476	0	0.0152462	0	0.32668	0.94431
GSM1974666	0.0492859	0	0.211957	0.0743534	0.025996	0.0065145	0.0008	0.0468633	0.0007	0.0860236	0	0.0715893	0	0.108048	0.0834991	0.20147	0	0.0094101	0.0150876	0	0	0.00838936	0	0.542499	0.859221
GSM1974670	0	0.0509854	0.0009	0.109249	0	0	0.03929	0.201715	0	0	0	0.064179	0	0.243213	0.152777	0.0734839	0	0.0229665	0.018547	0	0	0.022688	0	0.36067	0.931749
GSM1974672	0.0184068	0.027347	0.0261992	0.0241607	0	0.0365874	0	0.0607806	0	0.0379965	0	0.0165688	0	0.264587	0.0761554	0.325114	0	0	0.058887	0	0	0.0272096	0	0.62963	0.812202
GSM1974696	0	0.0129942	0.0888745	0.157068	0	0	0.0590826	0.088555	0.0045303	0.0583151	0.0166525	0.0594544	0	0.12225	0.143921	0.143755	0.00414165	0.00449065	0.0195095	0	0	0.0164054	0	0.542342	0.857155
GSM1974699	0.0168509	0.0356738	0.0760468	0.142823	0.0373278	0	0.081531	0.0280239	0	0.0901988	0	0.0586319	0	0.116735	0.107734	0.137147	0.01304	0.00679454	0.0393216	0	0	0.0121197	0	0.439818	0.901231
GSM1974704	0.0315213	0	0.0591554	0.0388997	0	0	0.0331531	0.0952856	0	0	0.0879763	0.0187282	0	0.255538	0.13866	0.205401	0	0.0121683	0.0231777	0	0	0.0003	0	0.28647	0.95708
GSM1974706	0.00451836	0.0079778	0.0208324	0.147156	0	0.0231002	0	0.0543832	0.0151175	0.0114577	0	0.061584	0	0.146577	0.106692	0.288317	0.00240482	0	0.091911	0	0	0.0179701	0	0.439443	0.910177
GSM1974712	0.0246976	0.0181335	0.163653	0.13912	0	0.00249535	0.0288253	0.0950893	0.0271526	0.110509	0	0.041222	0	0.0100446	0.10918	0.190694	0	0.00803102	0.0109337	0	0	0.0202185	0	0.498546	0.882092
GSM1974717	0.00741768	0.0494181	0.144343	0.248361	0	0.026308	0.032994	0.0281751	0	0.0572196	0	0.0342802	0	0.0141597	0.106901	0.209197	0	0.00625602	0.023192	0.00112119	0	0.0106568	0	0.37445	0.92773
GSM1974721	0.048312	0	0.0242862	0.0697823	0	0.0375087	0.0130622	0.11582	0	0.0166305	0	0.0554151	0	0.256976	0.176785	0.180058	0	0.00536318	0	0	0	0	0	0.59722	0.819724
GSM1974726	0.030346	0.020793	0.123249	0.152831	0.055891	0.0397616	0.00423168	0	0.00593015	0.0315443	0	0.00866717	0.00901788	0.0247148	0.0553466	0.34673	0	0.00755423	0.073795	0	0	0.00959727	0	0.491407	0.886963
GSM1974732	0.033931	0.0559329	0.0119079	0.135174	0	0	0.141514	0.0488029	0	0.102376	0	0.0196719	0	0.039403	0.0773919	0.179613	0	0.062333	0.0593187	0	0.00630481	0.0263247	0	0.471975	0.887093
GSM1974738	0.0058195	0.0208556	0.0774542	0.194338	0	0	0.0160062	0.0427551	0	0.0937413	0	0.0768478	0	0.180615	0.124827	0.129641	0.00969351	0	0.0249363	0	0	0.00247029	0	0.55538	0.840481
GSM1974744	0.0273194	0.0220014	0.110221	0.110431	0	0	0.00853043	0.151978	0	0.0355268	0	0.0210094	0	0.141489	0.123406	0.202197	0	0.024179	0.0217117	0	0	0	0	0.475728	0.889946
GSM1974747	0.0135119	0	0.150483	0.133815	0	0	0.0684934	0.0656342	0.00506831	0.00144155	0.0262524	0	0	0.0455198	0.138451	0.247679	0	0.0500202	0.0104246	0	0	0.0432063	0	0.455988	0.89974
GSM1974749	0.0570843	0	0.0136396	0.261385	0	0	0.042835	0.062842	0	0.0407249	0	0.0119706	0.00134822	0.0754177	0.0959731	0.273343	0	0.0424809	0	0.0209563	0	0	0	0.406999	0.915938
GSM1974750	0	0.0269108	0.185752	0.0167112	0	0	0	0.0991958	0	0.055402	0	0.0263869	0	0.223142	0.14204	0.201533	0	0.0137363	0.00919004	0	0	0	0	0.601472	0.852266
GSM1974752	0.00211038	0	0.193978	0.046526	0	0.0674167	0.0231793	0.0398736	0	0.00318857	0	0.0270086	0.0171128	0.056407	0.0963325	0.342422	0.00639428	0.0251524	0.0479639	0	0	0.00493356	0	0.583945	0.845447
GSM1974755	0.0250635	0	0.0558811	0.174103	0	0	0.0028782	0.0997174	0.0136543	0.0731462	0	0.0566701	0	0.124804	0.120883	0.183783	0	0.0425665	0	0.0155582	0	0.0112915	0	0.386693	0.923141
GSM1974757	0.0133884	0.0542974	0.192316	0.108654	0	0	0	0.102785	0.015832	0.0360226	0	0.0575475	0.0059969	0.080051	0.0682355	0.125218	0.00764838	0	0.132008	0	0	0	0	0.371224	0.932428
GSM1974758	0.0423573	0	0.150799	0.103923	0	0	0	0.0990397	0.00671599	0.0143342	0	0.0589349	0	0.132107	0.110232	0.237812	0	0.0006	0.0174314	0	0	0.0256743	0	0.365511	0.931353
GSM1974761	0.0271672	0	0.0126937	0.00985971	0.0100851	0.00399294	0	0.0426264	0.00476374	0	0	0.045667	0	0.211471	0.0249408	0.0226548	0	0.043656	0	0.531987	0.0005	0.00789267	0	0.569238	0.828494
Mean	0.0229325	0.0217036	0.114571	0.116024	0.00571931	0.0192491	0.029705	0.0713819	0.00676864	0.0457004	0.00494738	0.0426009	0.00474669	0.12274	0.112804	0.174186	0.00144477	0.0214221	0.0331541	0.0170894	0.000235278	0.0108713

## Sheet: GSE21653
Dataset GSE21653: Relative fracciones of 22 immune cells in each sample, lower and upper tertile.
LOWER TERTILE
Input Samples p<0.05	B cells naive	B cells memory	Plasma cells	T cells CD8	T cells CD4 naive	T cells CD4 memory resting	T cells CD4 memory activated	T cells follicular helper	T cells regulatory (Tregs)	T cells gamma delta	NK cells resting	NK cells activated	Monocytes	Macrophages M0	Macrophages M1	Macrophages M2	Dendritic cells resting	Dendritic cells activated	Mast cells resting	Mast cells activated	Eosinophils	Neutrophils	P-value	Pearson Correlation	RMSE
GSM540123	0	0.0437265	0.0804503	0.0295873	0	0	0	0.051309	0.0219544	0	0.0152587	0.0027871	0	0.283123	0.0271522	0.417449	0	0	0.027203	0	0	0	0	0.628037	0.879409
GSM540157	0.0260846	0.0735325	0.14323	0.128124	0.00936682	0.0838124	0	0.0635485	0	0	0.0294374	0.00720552	0.0261434	0.065341	0.0625169	0.218036	0	0	0	0.0636203	0	0	0	0.52008	0.900463
GSM540176	0.0125485	0	0.500627	0	0	0.0626594	0	0.032236	0	0	0.0004	0.037528	0	0.109152	0.0458211	0.140752	0	0	0	0.0348208	0	0.0234535	0	0.435073	0.921557
GSM540201	0.0319105	0.0317586	0.0730861	0.156601	0	0.0880132	0	0.0161681	0.10323	0	0.00736878	0.0323308	0	0.207854	0.0270806	0.155939	0	0	0	0.0686603	0	0	0	0.465772	0.931219
GSM540214	0	0.0961954	0.109848	0.0178784	0	0.0603938	0	0.0996487	0.00748687	0	0	0.0449837	0	0.222547	0.0580959	0.21873	0	0.0333001	0	0.0308915	0	0	0	0.442277	0.919925
GSM540250	0.0238799	0	0.199104	0.0480944	0	0.0262688	0	0.0447122	0.029016	0	0.00121774	0.00613896	0	0.276504	0.0721075	0.195042	0	0	0.0653942	0.00189151	0	0.0106285	0	0.512961	0.904804
GSM540261	0.0003	0	0.337185	0.104147	0	0.0418114	0	0.037117	0	0	0.0184445	0.0141075	0	0.202299	0.0642931	0.144086	0	0	0.00804562	0.00664134	0	0.0215637	0	0.552853	0.896381
GSM540352	0.0252848	0.0698412	0.270061	0.112603	0	0	0	0.0982696	0.0269508	0	0.00384509	0.00614935	0	0.12517	0.114418	0.115829	0	0	0.0261777	0	0	0.00540059	0	0.452272	0.922901
GSM540372	0	0.0311382	0.0858329	0.0729808	0	0	0	0.0542698	0.0193369	0	0	0.0118604	0	0.331673	0.0584858	0.295265	0	0	0	0.0373311	0	0.00182693	0	0.44616	0.918076
GSM540127	0.0108291	0	0.138616	0.0573591	0	0.00622562	0	0.0811345	0.00715277	0	0.0300925	0.0006	0	0.274386	0.0949255	0.204104	0	0	0.00298685	0.0617339	0	0.0298937	0.01	0.326274	0.949201
GSM540138	0	0.0680323	0.207956	0.161833	0	0	0	0.091899	0.0183417	0	0	0.0470779	0	0.189141	0.0367668	0.142859	0	0.0129355	0.0231574	0	0	0	0.01	0.302379	0.958307
GSM540140	0.0641674	0	0.0292153	0.0685544	0	0.101125	0	0.0414334	0.0491494	0	0.0439949	0.0124324	0	0.297891	0.0264326	0.189289	0	0.0312404	0	0.0391802	0	0.00589496	0.01	0.254755	0.966453
GSM540151	0.0254406	0.1312	0.166243	0.11481	0.227077	0.0100189	0	0	0	0	0.0124183	0	0.001	0.102919	0.0320903	0.106632	0	0.0270925	0	0.0289855	0	0.0140901	0.01	0.337059	0.946641
GSM540159	0.0503731	0	0.226929	0.0495003	0.0827564	0.0648546	0	0.0204585	0	0	0.0332136	0	0	0.0297164	0.021411	0.236991	0.0296726	0.0333799	0.116134	0.0006	0	0.00401244	0.01	0.274296	0.962533
GSM540164	0.0169053	0	0.237814	0.0789129	0	0.190522	0	0.00280855	0	0	0.0456328	0	0.00853378	0.0776317	0.0762505	0.214541	0	0	0	0.0357443	0	0.0147027	0.01	0.357958	0.941283
GSM540183	0.00360602	0.00510708	0.355493	0.0894931	0	0.0130124	0	0.058056	0	0	0	0.0413671	0.00331513	0	0.077547	0.263139	0	0.0113974	0.00309279	0.00663829	0	0.0687351	0.01	0.377262	0.935694
GSM540263	0.0166781	0.0453536	0.303804	0.118863	0	0.0006	0	0.091109	0.00606312	0	0.0006	0.0419951	0	0.148504	0.0750366	0.124234	0	0	0.0112026	0.0159761	0	0	0.01	0.345962	0.945463
GSM540276	0.00195355	0.00544938	0.201275	0.0475603	0	0.0732649	0	0.0479694	0.0113709	0	0.00737906	0.035051	0.0118647	0.183187	0.112395	0.200005	0	0	0	0.0523159	0	0.00895923	0.01	0.330978	0.950915
GSM540293	0.0334794	0	0.455117	0.102819	0	0.0187474	0	0.0139699	0.0343262	0	0.00808701	0.0270855	0	0	0.0126315	0.202376	0	0	0.0913614	0	0	0	0.01	0.336717	0.949314
GSM540302	0	0.00536353	0.0482228	0.0268971	0	0.0155604	0	0.165184	0	0	0.0580209	0.060456	0.0572499	0.352939	0.0197006	0.11047	0.0106278	0	0	0.0693091	0	0	0.01	0.217472	0.975541
GSM540339	0.0224227	0.00632744	0.274364	0.0639656	0.0122165	0.089045	0	0.0119841	0	0	0	0.0223297	0.0136715	0	0.0685079	0.282574	0.00736777	0.0180955	0.0934474	0.0113721	0	0.0023089	0.01	0.283708	0.960242
GSM540351	0	0.0241407	0.0603468	0.112	0	0	0	0.0826706	0.0426946	0	0.0273964	0	0	0.37394	0.0380446	0.196741	0	0	0.0133218	0.0252998	0	0.00340244	0.01	0.258892	0.965923
GSM540288	0	0.0640546	0.126002	0.0952391	0.0280386	0.0561587	0	0.0695293	0	0	0	0.0369241	0	0.0258093	0.0890325	0.264765	0	0.107126	0	0.0223793	0	0.0149421	0.03	0.185965	0.981636
Mean	0.0159071	0.0304879	0.20134	0.0807749	0.0156285	0.0435693	0	0.0554559	0.0163945	0	0.0149047	0.0212352	0.00529472	0.168684	0.0569889	0.201732	0.00207253	0.0119377	0.0209358	0.0266692	0	0.00999195
Input samples p>0.05
GSM540178	0.00696837	0.0537066	0.145054	0.130379	0	0.115095	0	0.0149805	0.0296934	0	0.0179807	0.0174254	0.0491589	0	0.0356031	0.214887	0	0	0.125154	0.0171975	0	0.026717	0.11	0.106835	0.994321
GSM540158	0	0	0.248856	0.134204	0	0.076883	0	0.06943	0.0110903	0	0.0242103	0.0128176	0	0.0852048	0.0366281	0.241709	0	0.00166135	0.0355037	0.0115454	0	0.0102566	0.32	0.0585639	1.00243
GSM540349	0	0.105753	0.0870649	0.0900809	0	0.0410672	0	0.0432675	0.0436204	0	0.0318967	0.0106221	0.0121467	0.0515312	0.0583959	0.360954	0	0	0.00832425	0.0434778	0	0.0117971	0.32	0.0558543	1.00213
GSM540144	0	0.0714836	0.0914099	0.161061	0	0.148673	0	0.0207454	0.0333506	0	0.05855	0.045078	0.0346929	0.0375788	0.0334783	0.11309	0	0.025527	0.110565	0.00509567	0	0.0096214	0.37	0.0476084	1.00363
GSM540363	0.01881	0.00365718	0.0406466	0.172859	0	0.0361878	0	0.17463	0.0187709	0	0	0.0599109	0	0	0	0.344764	0	0.0356296	0	0.0941342	0	0	0.64	0.00825525	1.01078
GSM540367	0.0134779	0.0416856	0.159451	0.112712	0.0170085	0	0	0.136754	0.0383139	0	0	0.0395268	0.0255912	0.019639	0.0187879	0.156323	0	0.0885166	0.127295	0.00491731	0	0	0.75	-0.0003	1.00879
UPPER TERTILE
Input Samples p<0.05	B cells naive	B cells memory	Plasma cells	T cells CD8	T cells CD4 naive	T cells CD4 memory resting	T cells CD4 memory activated	T cells follicular helper	T cells regulatory (Tregs)	T cells gamma delta	NK cells resting	NK cells activated	Monocytes	Macrophages M0	Macrophages M1	Macrophages M2	Dendritic cells resting	Dendritic cells activated	Mast cells resting	Mast cells activated	Eosinophils	Neutrophils	P-value	Pearson Correlation	RMSE
GSM540117	0.0364279	0	0.207114	0.0434938	0.0383584	0.0486427	0	0.0214043	0	0	0.053561	0	0.0008	0.214979	0.104709	0.205884	0	0.00349236	0	0.0172761	0	0.00390668	0	0.369191	0.93383
GSM540118	0.0560891	0.048337	0.25348	0.189079	0.0670513	0	0.0367783	0.00661482	0	0	0.0582801	0	0	0.0367331	0.107541	0.111107	0.0013521	0.0003	0	0.0138731	0	0.0133963	0	0.740854	0.768466
GSM540125	0	0.045044	0.421109	0.105582	0.0105004	0.0445635	0.0594768	0	0.0001	0	0.0378899	0	0	0.0663903	0.0685488	0.132828	0	0.00141767	0	0.0003	0	0.00620849	0	0.796723	0.760853
GSM540132	0.012352	0	0.293463	0.134789	0	0.0263387	0.0295773	0.00361687	0.0180746	0	0.0365704	0.0440417	0.0118348	0.0645493	0.0837405	0.171177	0.00849323	0.0153876	0	0.0246908	0	0.0213032	0	0.731465	0.788395
GSM540167	0.0436612	0	0.36799	0.180255	0.0478568	0.0660066	0.01967	0	0	0.0121465	0.00397763	0	0.00911706	0.065261	0.0962297	0.0776077	0	0	0.0102206	0	0	0	0	0.790139	0.693451
GSM540181	0.0103391	0	0.301529	0.0290921	0.0214981	0	0	0.0493879	0.0106792	0	0.0240275	0	0	0.21548	0.0946633	0.194094	0	0.0051006	0	0.024354	0	0.0197545	0	0.565405	0.877588
GSM540215	0	0.141544	0.241971	0.172153	0.00788235	0.0102881	0.0321733	0	0	0	0.0416445	0.0026633	0.00471885	0.11408	0.0641565	0.12739	0.00350086	0.00828046	0.0193577	0	0	0.0081966	0	0.758737	0.747721
GSM540219	0.0179266	0	0.42413	0.061755	0.0242246	0	0.00866291	0.0320582	0	0	0.0159573	0.00896518	0	0.125527	0.0984858	0.153708	0	0.00630625	0	0.00245519	0	0.0198386	0	0.724964	0.797417
GSM540237	0.023636	0.0326509	0.393919	0.173735	0	0.0725003	0.00373486	0.0135737	0	0	0	0.0003	0	0.014456	0.118529	0.124597	0	0	0	0.0169795	0	0.011421	0	0.801214	0.703231
GSM540249	0.0292668	0	0.0596659	0.153681	0	0.105667	0	0.0988401	0.0121073	0	0.0487395	0.0347643	0.0125996	0.0552433	0.111214	0.232727	0	0.0135264	0.00190647	0.0147563	0	0.0152943	0	0.489416	0.893832
GSM540256	0.0519807	0	0.258074	0.110083	0	0.0598736	0.021732	0.0322013	0	0	0.0481871	0.00154264	0.0224725	0.154773	0.110097	0.116675	0	0	0.0123079	0	0	0	0	0.713459	0.770847
GSM540264	0	0.0781948	0.263012	0.0882743	0.00116331	0	0.0795187	0.0683826	0	0	0.0371275	0.0108602	0	0.069087	0.0722012	0.164817	0	0.0188397	0.0207064	0	0	0.0278152	0	0.418906	0.921297
GSM540271	0.00961217	0.0711895	0.218139	0.185505	0	0.138761	0.0274624	0	0.0432866	0	0.0426369	0.00250309	0.0143214	0.0499086	0.135403	0.0356132	0	0.0134646	0.00927191	0	0	0.00292133	0	0.575035	0.858424
GSM540273	0	0.00840158	0.292357	0.116226	0	0.0575433	0.0231794	0.0235184	0.0009	0	0.0294656	0.00291997	0	0.0417458	0.0922866	0.260518	0	0.00345504	0	0.0125894	0	0.034879	0	0.775231	0.718268
GSM540292	0.0879132	0	0.118524	0.125737	0.0913011	0.171552	0.0136751	0	0	0	0.0616512	0	0.0159403	0.033257	0.133343	0.129983	0	0	0.00744629	0.00967661	0	0	0	0.568208	0.861563
GSM540294	0	0.0768815	0.0717867	0.117828	0	0.0705887	0.0639481	0.0232588	0	0	0.0428364	0.00765461	0.0206166	0.183151	0.145157	0.140191	0	0.00497184	0.0266131	0	0	0.00451635	0	0.619687	0.828155
GSM540314	0.0260325	0.111465	0.203569	0.18302	0.0783839	0.0998043	0.0248376	0	0	0	0.0460123	0	0.00883223	0.0155989	0.0748249	0.124445	0	0.00179454	0	0.00138029	0	0	0	0.645865	0.830425
GSM540348	0.0204353	0	0.268062	0.143721	0	0	0.0306054	0.0617168	0.0325315	0	0.050758	0.0158442	0.00143771	0.11472	0.106842	0.131421	0	0	0	0.0177281	0	0.0041766	0	0.549837	0.882575
GSM540355	0.110221	0.085551	0.177144	0.0650605	0	0.0397619	0.00854957	0.0547053	0.00101957	0	0.0338032	0	0	0.106535	0.0614226	0.221556	0	0.0063672	0	0.0168105	0	0.0114936	0	0.732115	0.776268
GSM540356	0.0294484	0.00942005	0.249194	0.119671	0	0	0	0.128747	0.0189052	0	0.00121804	0.0161014	0.0160111	0.0620074	0.136635	0.183454	0.011121	0	0.0180669	0	0	0	0	0.639508	0.854325
GSM540357	0	0.0317407	0.211704	0.0802045	0	0.0200803	0.0040272	0.0350726	0.018547	0	0.0255968	0.0388776	0	0.183272	0.138653	0.178883	0	0	0.00495336	0.0223723	0	0.00601656	0	0.517776	0.890447
GSM540358	0.013249	0	0.50362	0.119246	0	0.0192643	0	0.0142924	0.00685958	0	0.0516846	0.0055561	0.0162274	0.0144609	0.0490494	0.173318	0	0.00188141	0.0059837	0	0	0.00530727	0	0.754665	0.780276
GSM540359	0	0.0458589	0.169968	0.106327	0	0.0368506	0.00482202	0.0614449	0.0163859	0	0.0397056	0.00449911	0	0.210603	0.146542	0.0434909	0	0.0948258	0.0104741	0	0	0.00820179	0	0.533874	0.880993
GSM540360	0.0639246	0	0.441108	0.072025	0	0	0	0.0695957	0.0222266	0	0.0287071	0	0	0.106717	0.0610632	0.119036	0	0	0	0.00276454	0	0.0128323	0	0.737117	0.748011
GSM540361	0.112965	0.0456359	0.197563	0.125301	0.100216	0.102333	0.00968803	0.0150881	0.00668055	0	0.0532566	0	0.0180248	0.0211636	0.0947804	0.0709826	0	0.00417956	0.0221419	0	0	0	0	0.629417	0.826376
GSM540364	0.0936643	0.0201061	0.1371	0.242557	0.0398707	0.0394065	0.0431622	0.00861625	0.00508444	0	0.0211987	0.00856745	0.00444158	0.0648922	0.147598	0.115059	0	0	0	0.00851084	0	0.0002	0	0.699954	0.790659
GSM540365	0.0782401	0	0.115974	0.231285	0.00904084	0	0.0307407	0.0543431	0	0	0.0447995	0	0.025817	0	0.154271	0.209138	0	0.00523197	0.0195846	0.0197377	0	0.00179631	0	0.415902	0.92053
GSM540370	0	0.0417788	0.26172	0.126644	0	0	0.0148824	0.0435798	0.0225859	0	0.0396533	0	0.0166893	0.0594543	0.126352	0.188164	0	0.0177108	0.0334742	0.00731083	0	0	0	0.629376	0.851957
GSM540373	0.128099	0.0221977	0.233395	0.117137	0	0.0455885	0.00969463	0.0828458	0	0.0221712	0.0357529	0	0	0.0961545	0.0659997	0.111341	0	0	0	0.0282757	0	0.00134686	0	0.722924	0.7624
Mean	0.036396	0.0315861	0.253668	0.128257	0.0185292	0.0439799	0.0207103	0.0345829	0.00813704	0.00118337	0.0363689	0.00709176	0.00758283	0.0882827	0.10346	0.146524	0.000843696	0.00781151	0.00767273	0.00902903	0	0.00830424

## Sheet: GSE19615
Dataset GSE19615: Relative fracciones of 22 immune cells in each sample, lower and upper tertile.
LOWER TERTILE
Input Samples p<0.05	B cells naive	B cells memory	Plasma cells	T cells CD8	T cells CD4 naive	T cells CD4 memory resting	T cells CD4 memory activated	T cells follicular helper	T cells regulatory (Tregs)	T cells gamma delta	NK cells resting	NK cells activated	Monocytes	Macrophages M0	Macrophages M1	Macrophages M2	Dendritic cells resting	Dendritic cells activated	Mast cells resting	Mast cells activated	Eosinophils	Neutrophils	P-value	Pearson Correlation	RMSE
GSM491177	0.0126536	0.0831449	0.0249073	0.0127405	0	0.125022	0	0.0740933	0.0167584	0.006508	0.00493887	0.00469083	0	0.302129	0.115243	0.165242	0	0	0.0484802	0	0	0.00344837	0	0.34988	0.939743
GSM491179	0	0.281158	0.114282	0	0	0.14167	0	0.103439	0	0	0.020287	0	0	0.0611434	0.157134	0.070294	0.0008	0.00323277	0.0413336	0	0	0.0052258	0	0.38781	0.925121
GSM491196	0	0.236431	0.0805127	0	0	0.136475	0	0.122202	0	0.0523626	0	0.0342281	0.0147503	0.0396204	0.00589963	0.10542	0.0182736	0	0.103118	0.0507074	0	0	0	0.336961	0.945719
GSM491199	0.0635699	0.106106	0.124087	0	0.0725065	0	0.00388441	0.0210804	0.0152031	0.0136504	0.0864572	0	0	0.140123	0.0357177	0.264108	0	0	0	0.0318994	0	0.0216076	0	0.425636	0.926093
GSM491232	0.0233152	0.138518	0.0918289	0.0478989	0.0235747	0	0.0068577	0	0.0259449	0	0.115558	0	0	0	0.0513205	0.158866	0.0766806	0.0373509	0.138758	0.00417114	0	0.0593574	0	0.327882	0.953007
GSM491241	0	0.214685	0.0174802	0	0	0.0792242	0	0.0710633	0	0	0.0374477	0	0	0.184261	0.0113701	0.20537	0.0810266	0.0148598	0.0599813	0	0	0.0232308	0	0.338924	0.946293
Mean	0.0165898	0.176674	0.0755164	0.0101066	0.0160135	0.0803986	0.00179035	0.065313	0.00965107	0.0120868	0.0441147	0.00648649	0.00245839	0.121213	0.0627808	0.16155	0.0294635	0.00924057	0.0652785	0.014463	0	0.0188117
Input samples p>0.05
GSM491194	0.0912999	0	0.0076911	0	0.109664	0	0	0	0.0456692	0	0.0247953	0.0180073	0.0051014	0.0599751	0.0121371	0.471419	0.0602868	0	0.085283	0	0	0.0086716	0.05	0.20162	0.978704
GSM491219	0.0879573	0	0.0448766	0	0.0447335	0.0130103	0	0.0481257	0	0.0309612	0	0.0849661	0	0.321049	0.0417498	0.117274	0	0.0245215	0	0.119637	0	0.0211377	0.07	0.164701	0.989082
GSM491186	0.121291	0	0.0203191	0	0.0126876	0.0965125	0	0.0341771	0	0	0.0011318	0	0.13352	0.241338	0.0482469	0.211183	0	0	0.00180093	0.0777927	0	0	0.18	0.0931769	1.0005
UPPER TERTILE
Input Samples p<0.05	B cells naive	B cells memory	Plasma cells	T cells CD8	T cells CD4 naive	T cells CD4 memory resting	T cells CD4 memory activated	T cells follicular helper	T cells regulatory (Tregs)	T cells gamma delta	NK cells resting	NK cells activated	Monocytes	Macrophages M0	Macrophages M1	Macrophages M2	Dendritic cells resting	Dendritic cells activated	Mast cells resting	Mast cells activated	Eosinophils	Neutrophils	P-value	Pearson Correlation	RMSE
GSM491181	0.0771146	0.0388703	0.22174	0.173974	0	0.153914	0.00272522	0	0.00807085	0.00241959	0	0.0126751	0.0224486	0.0737701	0.111166	0.0724784	0	0	0.0286323	0	0	0	0	0.743194	0.739124
GSM491188	0.0695465	0.0348303	0.29078	0.138072	0	0.102787	0.0187609	0.00278562	0	0.0292886	0	0.0348013	0	0.033836	0.126477	0.0558561	0.00615553	0	0.0407738	0	0	0.0152486	0	0.783965	0.70334
GSM491189	0.100873	0.0243859	0.134726	0.15948	0	0.134092	0.00618383	0.0003	0.0165121	0.0353927	0	0.015246	0	0.0220385	0.139542	0.114335	0.00177899	0	0.075598	0	0	0.0194969	0	0.54809	0.857897
GSM491191	0.111397	0	0.186744	0.117311	0	0.121475	0.0195587	0.0219058	0	0.0385962	0	0.0241331	0	0.0217728	0.114408	0.129121	0.0240066	0	0.0565271	0	0	0.0130434	0	0.648772	0.823107
GSM491193	0.0380217	0	0.26214	0.0892709	0	0.130123	0.0311834	0.0237783	0	0.06618	0	0.0171469	0	0	0.109804	0.108189	0.0477159	0	0.0445572	0	0	0.0318901	0	0.667026	0.797116
GSM491195	0	0.0691906	0.150189	0.0242792	0	0.156278	0	0.0670731	0	0.0849575	0	0.037075	0	0.0125067	0.113995	0.128893	0.019239	0.0476899	0	0.020744	0	0.0678902	0	0.49217	0.890655
GSM491202	0.00275995	0	0.686113	0.0631746	0	0	0	0.0313549	0	0.00988975	0	0.0320466	0	0.0183351	0.0454871	0.0765556	0	0.00641014	0.0149002	0	0	0.0129732	0	0.883419	0.600308
GSM491228	0.0760216	0.00523765	0.469562	0.103644	0	0.0730383	0	0.0137255	0	0.0001	0.00703222	0	0	0.0505409	0.0954087	0.0827809	0	0	0.00603245	0	0	0.0168846	0	0.865864	0.598665
GSM491229	0.0993398	0	0.178688	0.00253408	0	0.0845742	0	0.0821009	0	0.147409	0	0.0722393	0	0.0328171	0.127399	0.0863128	0.00192327	0	0.0754447	0	0	0.00921666	0	0.447049	0.903527
Mean	0.0638971	0.0191683	0.286743	0.0968601	0	0.106254	0.00871244	0.0270027	0.00273144	0.046026	0.000781358	0.0272626	0.00249429	0.029513	0.109299	0.0949469	0.0112021	0.00601111	0.0380517	0.00230489	0	0.0207382
